# Supplementary material for: Tuberculosis incidence, deaths and disability-adjusted life years in children and adolescence, 1990–2021: Results from the Global Burden of Disease Study 2021
Source: PLoS One. 2025 Mar 10;20(3):e0317880. doi: 10.1371/journal.pone.0317880 (PMC11892809; doi:10.1371/journal.pone.0317880)
Supplement: S1 Table — (XLSX) [file pone.0317880.s005.xlsx]

## Sheet: S1 Table 
S1 Table . DALYs, Age-standardized DALYs rate, and Relative change of Tuberculosis in children and Adolescence in global and 21 regions, with EAPC from 1990 and 2021.
Characteristic		DALYs(95% UI)				Relative change 1990-2021		1990-2021 EAPC of ASDR(95%UI)
		1990		2021
		DALYs, No.×103	ASDR per 100,000 (95% UI)	DALYs, No.×103	ASDR per 100,000(95% UI)	DALYs, %	ASDR, %
Global		28104.20(23920.38-32239.83)	1244.33(1059.09-1427.44)	8256.52(6701.95-9989.90)	313.24(254.26-379.00)	-0.706	-0.748	-4.21(-4.40--4.01)
21regions
	Andean Latin America	269.31(224.64-314.94)	1420.70(1185.04-1661.43)	21.40(17.53-25.88)	90.39(74.03-109.32)	-0.921	-0.936	-8.87(-9.23--8.51)
	Australasia	0.25(0.21-0.32)	4.02(3.29-5.09)	0.10(0.07-0.14)	1.30(0.93-1.79)	-0.612	-0.677	-3.59(-3.73--3.44)
	Caribbean	100.22(81.14-132.82)	663.79(537.36-879.68)	29.06(20.25-48.37)	190.41(132.68-316.89)	-0.71	-0.713	-3.62(-4.02--3.21)
	Central Asia	144.06(130.73-158.88)	456.17(413.96-503.12)	35.86(29.54-43.84)	103.57(85.31-126.61)	-0.751	-0.773	-4.88(-5.30--4.46)
	Central Europe	16.87(15.67-18.17)	42.95(39.91-46.28)	1.61(1.38-1.89)	6.86(5.84-8.01)	-0.904	-0.84	-6.05(-6.34--5.76)
	Central Latin America	153.33(144.84-162.35)	185.56(175.28-196.47)	17.62(14.94-20.88)	20.66(17.51-24.48)	-0.885	-0.889	-7.27(-7.89--6.65)
	Central Sub-Saharan Africa	2084.05(1525.19-2705.22)	6725.31(4921.85-8729.86)	962.29(652.89-1463.82)	1308.15(887.55-1989.94)	-0.538	-0.805	-4.85(-5.47--4.23)
	East Asia	2244.72(1916.08-2603.68)	487.83(416.41-565.85)	76.70(64.65-92.18)	22.23(18.74-26.72)	-0.966	-0.954	-9.58(-9.67--9.48)
	Eastern Europe	38.21(35.10-41.73)	56.80(52.17-62.03)	5.55(4.92-6.25)	12.02(10.65-13.54)	-0.855	-0.788	-4.51(-5.68--3.33)
	Eastern Sub-Saharan Africa	5325.69(4256.22-6466.39)	4802.36(3837.97-5830.96)	1821.35(1391.02-2342.28)	800.29(611.21-1029.19)	-0.658	-0.833	-5.64(-5.76--5.52)
	High-income Asia Pacific	26.15(22.10-30.55)	51.97(43.91-60.70)	0.68(0.57-0.81)	2.21(1.87-2.62)	-0.974	-0.958	-9.84(-10.33--9.34)
	High-income North America	3.11(2.92-3.34)	3.80(3.57-4.09)	0.97(0.77-1.23)	1.08(0.86-1.38)	-0.688	-0.715	-3.60(-4.06--3.12)
	North Africa and Middle East	753.99(601.87-950.42)	426.53(340.48-537.65)	191.11(150.09-251.54)	80.81(63.47-106.36)	-0.747	-0.811	-4.95(-5.18--4.71)
	Oceania	28.39(20.08-41.91)	843.37(596.60-1244.88)	31.04(21.61-42.78)	486.07(338.43-669.88)	0.093	-0.424	-1.50(-1.83--1.18)
	South Asia	9703.11(8063.95-11429.42)	1788.83(1486.64-2107.09)	2117.26(1807.68-2409.58)	309.77(264.48-352.54)	-0.782	-0.827	-5.63(-5.72--5.54)
	Southeast Asia	3355.31(2697.06-3888.91)	1525.83(1226.49-1768.48)	638.75(553.00-736.33)	278.60(241.20-321.16)	-0.81	-0.817	-5.37(-5.48--5.26)
	Southern Latin America	17.27(16.32-18.40)	89.14(84.20-94.94)	2.57(2.28-2.92)	13.19(11.67-14.96)	-0.851	-0.852	-5.66(-6.08--5.24)
	Southern Sub-Saharan Africa	512.00(426.99-645.61)	1934.93(1613.67-2439.89)	316.19(262.43-378.71)	1011.34(839.39-1211.32)	-0.382	-0.477	-1.52(-2.05--0.99)
	Tropical Latin America	121.42(109.05-135.96)	175.31(157.44-196.30)	16.60(14.32-19.35)	24.93(21.51-29.07)	-0.863	-0.858	-6.52(-6.87--6.18)
	Western Europe	5.48(4.92-6.20)	5.58(5.01-6.30)	1.16(0.90-1.52)	1.26(0.98-1.65)	-0.789	-0.774	-4.53(-4.62--4.44)
	Western Sub-Saharan Africa	3201.24(2421.50-4024.92)	2978.06(2252.68-3744.31)	1968.66(1325.25-2891.64)	733.00(493.44-1076.66)	-0.385	-0.754	-4.34(-4.69--3.99)
Gender
	Female	16141.33(13679.57-19308.06)	1465.80 (1242.24-1753.37)	4525.13(3785.81-5362.26)	354.26 (296.38-419.80)	-0.7197	-0.7583	0.18 (-7.05-7.98)
	Male	11962.87(8656.62-14412.83)	1033.62 (747.95-1245.30)	3731.39(2904.63-4804.27)	274.67 (213.81-353.65)	-0.6881	-0.7343	0.26 (-6.97- 8.06)
Age
	<5 years	20651.55(17218.15-23995.32)	3331.23 (2777.40-3870.60)	5170.59(3841.63-6653.05)	785.60 (583.68-1010.84)	-0.7496	-0.7642	-0.02 (-6.94-7.41)
	5-9 years	2659.73(2205.12-3121.95)	455.80 (377.89-535.01)	846.64(704.49-1002.62)	123.23 (102.54-145.93)	-0.6817	-0.7296	0.03 (-6.80-7.36)
	10-14 years	1580.99(1354.26-1834.82)	295.13 (252.81-342.52)	629.46(552.25-705.09)	94.42 (82.84-105.77)	-0.6019	-0.6801	1.01 (-5.85-8.37)
	15-19 years	3211.94(2799.04-3610.83)	618.37 (538.87-695.16)	1609.83(1439.23-1820.98)	257.99 (230.65-291.83)	-0.4988	-0.5828	1.39 (-5.44-8.73)
SDI
	Low	10847.68(8855.94-12794.96)	3880.04 (3167.63-4576.56)	4655.79(3455.50-5949.39)	796.94 (591.49-1018.37)	-0.5708	-0.7946	1.94 (-5.28-9.71)
	Low-middle	11007.14(9170.18-12867.59)	1862.39 (1551.58-2177.17)	2645.08(2229.45-3049.69)	346.04 (291.66-398.97)	-0.7597	-0.8142	1.11 (-5.96-8.72)
	Middle	5373.49(4822.38-5901.58)	702.83 (630.74-771.90)	877.67(767.24-994.62)	117.15 (102.41-132.76)	-0.8367	-0.8333	-2.55 (-9.09-4.46)
	High-middle	785.26(679.19-885.92)	212.14 (183.48-239.33)	66.84(57.83-77.93)	22.03 (19.06-25.69)	-0.9149	-0.8961	-4.63 (-10.36-1.47)
	High	75.96(65.44-87.11)	30.23 (26.04-34.66)	6.07(4.96-7.52)	2.61 (2.13-3.23)	-0.9201	-0.9137	-5.68 (-11.42-0.42)
Abbreviations: DALYs, Disability adjusted life years; No., number; UI, uncertainty interval; ASDR, age-standardized DALYs rate; EAPC, estimated annual percentage change; CI, confidential interval.
Data sources：URL(https://vizhub.healthdata.org/gbd-results/).
