# Supplementary material for: Tuberculosis incidence, deaths and disability-adjusted life years in children and adolescence, 1990–2021: Results from the Global Burden of Disease Study 2021
Source: PLoS One. 2025 Mar 10;20(3):e0317880. doi: 10.1371/journal.pone.0317880 (PMC11892809; doi:10.1371/journal.pone.0317880)
Supplement: S2 Table — (XLSX) [file pone.0317880.s006.xlsx]

## Sheet: S2 Table
S2 Table. Each types of tuberculosis age-standardized incidence rate in 1990 and 2021.
location	cause	age	metric	1990 year	2021 year
Global	Drug-susceptible tuberculosis	<20 years	Rate	97.276	50.068
Global	Multidrug-resistant tuberculosis without extensive drug resistance	<20 years	Rate	0.568	2.37
Global	Extensively drug-resistant tuberculosis	<20 years	Rate	0	0.085
Andean Latin America	Drug-susceptible tuberculosis	<20 years	Rate	114.496	26.157
Andean Latin America	Multidrug-resistant tuberculosis without extensive drug resistance	<20 years	Rate	0.93	1.926
Andean Latin America	Extensively drug-resistant tuberculosis	<20 years	Rate	0	0.148
Australasia	Drug-susceptible tuberculosis	<20 years	Rate	4.374	2.3
Australasia	Multidrug-resistant tuberculosis without extensive drug resistance	<20 years	Rate	0.022	0.066
Australasia	Extensively drug-resistant tuberculosis	<20 years	Rate	0	0.008
Caribbean	Drug-susceptible tuberculosis	<20 years	Rate	44.055	24.191
Caribbean	Multidrug-resistant tuberculosis without extensive drug resistance	<20 years	Rate	0.157	0.103
Caribbean	Extensively drug-resistant tuberculosis	<20 years	Rate	0	0.009
Central Asia	Drug-susceptible tuberculosis	<20 years	Rate	43.685	14.906
Central Asia	Multidrug-resistant tuberculosis without extensive drug resistance	<20 years	Rate	0.07	4.181
Central Asia	Extensively drug-resistant tuberculosis	<20 years	Rate	0	0.917
Central Europe	Drug-susceptible tuberculosis	<20 years	Rate	13.379	4.922
Central Europe	Multidrug-resistant tuberculosis without extensive drug resistance	<20 years	Rate	0.086	0.107
Central Europe	Extensively drug-resistant tuberculosis	<20 years	Rate	0	0.023
Central Latin America	Drug-susceptible tuberculosis	<20 years	Rate	16.348	6.601
Central Latin America	Multidrug-resistant tuberculosis without extensive drug resistance	<20 years	Rate	0.023	0.194
Central Latin America	Extensively drug-resistant tuberculosis	<20 years	Rate	0	0.015
Central Sub-Saharan Africa	Drug-susceptible tuberculosis	<20 years	Rate	302.447	161.24
Central Sub-Saharan Africa	Multidrug-resistant tuberculosis without extensive drug resistance	<20 years	Rate	0.933	3.689
Central Sub-Saharan Africa	Extensively drug-resistant tuberculosis	<20 years	Rate	0	0.024
East Asia	Drug-susceptible tuberculosis	<20 years	Rate	63.745	15.379
East Asia	Multidrug-resistant tuberculosis without extensive drug resistance	<20 years	Rate	1.995	0.671
East Asia	Extensively drug-resistant tuberculosis	<20 years	Rate	0	0.059
Eastern Europe	Drug-susceptible tuberculosis	<20 years	Rate	33.995	9.492
Eastern Europe	Multidrug-resistant tuberculosis without extensive drug resistance	<20 years	Rate	0.391	4.219
Eastern Europe	Extensively drug-resistant tuberculosis	<20 years	Rate	0	0.888
Eastern Sub-Saharan Africa	Drug-susceptible tuberculosis	<20 years	Rate	208.486	102.218
Eastern Sub-Saharan Africa	Multidrug-resistant tuberculosis without extensive drug resistance	<20 years	Rate	0.205	3.959
Eastern Sub-Saharan Africa	Extensively drug-resistant tuberculosis	<20 years	Rate	0	0.028
High-income Asia Pacific	Drug-susceptible tuberculosis	<20 years	Rate	12.445	2.725
High-income Asia Pacific	Multidrug-resistant tuberculosis without extensive drug resistance	<20 years	Rate	0.067	0.029
High-income Asia Pacific	Extensively drug-resistant tuberculosis	<20 years	Rate	0	0.004
High-income North America	Drug-susceptible tuberculosis	<20 years	Rate	1.08	1.03
High-income North America	Multidrug-resistant tuberculosis without extensive drug resistance	<20 years	Rate	0.029	0.015
High-income North America	Extensively drug-resistant tuberculosis	<20 years	Rate	0	0.002
North Africa and Middle East	Drug-susceptible tuberculosis	<20 years	Rate	43.181	14.203
North Africa and Middle East	Multidrug-resistant tuberculosis without extensive drug resistance	<20 years	Rate	0.111	0.446
North Africa and Middle East	Extensively drug-resistant tuberculosis	<20 years	Rate	0	0.017
Oceania	Drug-susceptible tuberculosis	<20 years	Rate	66.533	52.133
Oceania	Multidrug-resistant tuberculosis without extensive drug resistance	<20 years	Rate	0.032	1.841
Oceania	Extensively drug-resistant tuberculosis	<20 years	Rate	0	0.185
South Asia	Drug-susceptible tuberculosis	<20 years	Rate	148.593	58.612
South Asia	Multidrug-resistant tuberculosis without extensive drug resistance	<20 years	Rate	0.128	4.389
South Asia	Extensively drug-resistant tuberculosis	<20 years	Rate	0	0.108
Southeast Asia	Drug-susceptible tuberculosis	<20 years	Rate	128.928	72.255
Southeast Asia	Multidrug-resistant tuberculosis without extensive drug resistance	<20 years	Rate	0.263	1.382
Southeast Asia	Extensively drug-resistant tuberculosis	<20 years	Rate	0	0.123
Southern Latin America	Drug-susceptible tuberculosis	<20 years	Rate	14.133	7.994
Southern Latin America	Multidrug-resistant tuberculosis without extensive drug resistance	<20 years	Rate	0.047	0.106
Southern Latin America	Extensively drug-resistant tuberculosis	<20 years	Rate	0	0.013
Southern Sub-Saharan Africa	Drug-susceptible tuberculosis	<20 years	Rate	376.987	291.742
Southern Sub-Saharan Africa	Multidrug-resistant tuberculosis without extensive drug resistance	<20 years	Rate	1.521	11.071
Southern Sub-Saharan Africa	Extensively drug-resistant tuberculosis	<20 years	Rate	0	0.071
Tropical Latin America	Drug-susceptible tuberculosis	<20 years	Rate	20.279	10.008
Tropical Latin America	Multidrug-resistant tuberculosis without extensive drug resistance	<20 years	Rate	0.011	0.336
Tropical Latin America	Extensively drug-resistant tuberculosis	<20 years	Rate	0	0.026
Western Europe	Drug-susceptible tuberculosis	<20 years	Rate	7.589	3.828
Western Europe	Multidrug-resistant tuberculosis without extensive drug resistance	<20 years	Rate	0.057	0.087
Western Europe	Extensively drug-resistant tuberculosis	<20 years	Rate	0	0.011
Western Sub-Saharan Africa	Drug-susceptible tuberculosis	<20 years	Rate	181.878	67.444
Western Sub-Saharan Africa	Multidrug-resistant tuberculosis without extensive drug resistance	<20 years	Rate	0.554	2.317
Western Sub-Saharan Africa	Extensively drug-resistant tuberculosis	<20 years	Rate	0	0.017
Data sources：URL(https://vizhub.healthdata.org/gbd-results/).
