# Supplementary material for: Tuberculosis incidence, deaths and disability-adjusted life years in children and adolescence, 1990–2021: Results from the Global Burden of Disease Study 2021
Source: PLoS One. 2025 Mar 10;20(3):e0317880. doi: 10.1371/journal.pone.0317880 (PMC11892809; doi:10.1371/journal.pone.0317880)
Supplement: S3 Table — (XLSX) [file pone.0317880.s007.xlsx]

## Sheet: S3 Table
S3 Table. Each types of tuberculosis age-standardized motality rate in 1990 and 2021.
location	cause	age	metric	1990 year	2021 year
Global	Drug-susceptible tuberculosis	<20 years	Rate	13.831	3.079
Global	Multidrug-resistant tuberculosis without extensive drug resistance	<20 years	Rate	0.107	0.287
Global	Extensively drug-resistant tuberculosis	<20 years	Rate	0	0.013
Andean Latin America	Drug-susceptible tuberculosis	<20 years	Rate	16.075	0.845
Andean Latin America	Multidrug-resistant tuberculosis without extensive drug resistance	<20 years	Rate	0.27	0.121
Andean Latin America	Extensively drug-resistant tuberculosis	<20 years	Rate	0	0.021
Australasia	Drug-susceptible tuberculosis	<20 years	Rate	0.026	0.003
Australasia	Multidrug-resistant tuberculosis without extensive drug resistance	<20 years	Rate	0	0
Australasia	Extensively drug-resistant tuberculosis	<20 years	Rate	0	0
Caribbean	Drug-susceptible tuberculosis	<20 years	Rate	7.522	2.156
Caribbean	Multidrug-resistant tuberculosis without extensive drug resistance	<20 years	Rate	0.049	0.018
Caribbean	Extensively drug-resistant tuberculosis	<20 years	Rate	0	0.003
Central Asia	Drug-susceptible tuberculosis	<20 years	Rate	4.976	0.703
Central Asia	Multidrug-resistant tuberculosis without extensive drug resistance	<20 years	Rate	0.014	0.281
Central Asia	Extensively drug-resistant tuberculosis	<20 years	Rate	0	0.131
Central Europe	Drug-susceptible tuberculosis	<20 years	Rate	0.432	0.056
Central Europe	Multidrug-resistant tuberculosis without extensive drug resistance	<20 years	Rate	0.007	0.003
Central Europe	Extensively drug-resistant tuberculosis	<20 years	Rate	0	0.001
Central Latin America	Drug-susceptible tuberculosis	<20 years	Rate	2.125	0.206
Central Latin America	Multidrug-resistant tuberculosis without extensive drug resistance	<20 years	Rate	0.006	0.012
Central Latin America	Extensively drug-resistant tuberculosis	<20 years	Rate	0	0.002
Central Sub-Saharan Africa	Drug-susceptible tuberculosis	<20 years	Rate	74.402	13.35
Central Sub-Saharan Africa	Multidrug-resistant tuberculosis without extensive drug resistance	<20 years	Rate	0.462	0.707
Central Sub-Saharan Africa	Extensively drug-resistant tuberculosis	<20 years	Rate	0	0.01
East Asia	Drug-susceptible tuberculosis	<20 years	Rate	5.083	0.163
East Asia	Multidrug-resistant tuberculosis without extensive drug resistance	<20 years	Rate	0.308	0.015
East Asia	Extensively drug-resistant tuberculosis	<20 years	Rate	0	0.003
Eastern Europe	Drug-susceptible tuberculosis	<20 years	Rate	0.528	0.057
Eastern Europe	Multidrug-resistant tuberculosis without extensive drug resistance	<20 years	Rate	0.014	0.035
Eastern Europe	Extensively drug-resistant tuberculosis	<20 years	Rate	0	0.016
Eastern Sub-Saharan Africa	Drug-susceptible tuberculosis	<20 years	Rate	53.461	7.861
Eastern Sub-Saharan Africa	Multidrug-resistant tuberculosis without extensive drug resistance	<20 years	Rate	0.105	0.752
Eastern Sub-Saharan Africa	Extensively drug-resistant tuberculosis	<20 years	Rate	0	0.01
High-income Asia Pacific	Drug-susceptible tuberculosis	<20 years	Rate	0.596	0.018
High-income Asia Pacific	Multidrug-resistant tuberculosis without extensive drug resistance	<20 years	Rate	0.008	0
High-income Asia Pacific	Extensively drug-resistant tuberculosis	<20 years	Rate	0	0
High-income North America	Drug-susceptible tuberculosis	<20 years	Rate	0.036	0.006
High-income North America	Multidrug-resistant tuberculosis without extensive drug resistance	<20 years	Rate	0.002	0
High-income North America	Extensively drug-resistant tuberculosis	<20 years	Rate	0	0
North Africa and Middle East	Drug-susceptible tuberculosis	<20 years	Rate	4.791	0.842
North Africa and Middle East	Multidrug-resistant tuberculosis without extensive drug resistance	<20 years	Rate	0.023	0.066
North Africa and Middle East	Extensively drug-resistant tuberculosis	<20 years	Rate	0	0.005
Oceania	Drug-susceptible tuberculosis	<20 years	Rate	9.666	5.028
Oceania	Multidrug-resistant tuberculosis without extensive drug resistance	<20 years	Rate	0.009	0.372
Oceania	Extensively drug-resistant tuberculosis	<20 years	Rate	0	0.072
South Asia	Drug-susceptible tuberculosis	<20 years	Rate	20.252	2.956
South Asia	Multidrug-resistant tuberculosis without extensive drug resistance	<20 years	Rate	0.041	0.432
South Asia	Extensively drug-resistant tuberculosis	<20 years	Rate	0	0.023
Southeast Asia	Drug-susceptible tuberculosis	<20 years	Rate	17.249	2.803
Southeast Asia	Multidrug-resistant tuberculosis without extensive drug resistance	<20 years	Rate	0.071	0.098
Southeast Asia	Extensively drug-resistant tuberculosis	<20 years	Rate	0	0.019
Southern Latin America	Drug-susceptible tuberculosis	<20 years	Rate	0.998	0.134
Southern Latin America	Multidrug-resistant tuberculosis without extensive drug resistance	<20 years	Rate	0.007	0.003
Southern Latin America	Extensively drug-resistant tuberculosis	<20 years	Rate	0	0.001
Southern Sub-Saharan Africa	Drug-susceptible tuberculosis	<20 years	Rate	19.451	9.366
Southern Sub-Saharan Africa	Multidrug-resistant tuberculosis without extensive drug resistance	<20 years	Rate	0.178	0.896
Southern Sub-Saharan Africa	Extensively drug-resistant tuberculosis	<20 years	Rate	0	0.012
Tropical Latin America	Drug-susceptible tuberculosis	<20 years	Rate	1.912	0.236
Tropical Latin America	Multidrug-resistant tuberculosis without extensive drug resistance	<20 years	Rate	0.002	0.015
Tropical Latin America	Extensively drug-resistant tuberculosis	<20 years	Rate	0	0.003
Western Europe	Drug-susceptible tuberculosis	<20 years	Rate	0.05	0.006
Western Europe	Multidrug-resistant tuberculosis without extensive drug resistance	<20 years	Rate	0.001	0
Western Europe	Extensively drug-resistant tuberculosis	<20 years	Rate	0	0
Western Sub-Saharan Africa	Drug-susceptible tuberculosis	<20 years	Rate	32.554	7.387
Western Sub-Saharan Africa	Multidrug-resistant tuberculosis without extensive drug resistance	<20 years	Rate	0.177	0.553
Western Sub-Saharan Africa	Extensively drug-resistant tuberculosis	<20 years	Rate	0	0.008
Data sources：URL(https://vizhub.healthdata.org/gbd-results/).
