# Supplementary material for: Tuberculosis incidence, deaths and disability-adjusted life years in children and adolescence, 1990–2021: Results from the Global Burden of Disease Study 2021
Source: PLoS One. 2025 Mar 10;20(3):e0317880. doi: 10.1371/journal.pone.0317880 (PMC11892809; doi:10.1371/journal.pone.0317880)
Supplement: S4 Table — (XLSX) [file pone.0317880.s008.xlsx]

## Sheet: S4 Table 
S4 Table. Each types of tuberculosis age-standardized DALYs rate in 1990 and 2021.
location	cause	age	metric	1990 year	2021 year
Andean Latin America	Drug-susceptible tuberculosis	<20 years	Rate	1397.7	78.214
Andean Latin America	Multidrug-resistant tuberculosis without extensive drug resistance	<20 years	Rate	23	10.472
Andean Latin America	Extensively drug-resistant tuberculosis	<20 years	Rate	0	1.707
Australasia	Drug-susceptible tuberculosis	<20 years	Rate	3.975	1.245
Australasia	Multidrug-resistant tuberculosis without extensive drug resistance	<20 years	Rate	0.041	0.045
Australasia	Extensively drug-resistant tuberculosis	<20 years	Rate	0	0.008
Caribbean	Drug-susceptible tuberculosis	<20 years	Rate	659.517	188.6
Caribbean	Multidrug-resistant tuberculosis without extensive drug resistance	<20 years	Rate	4.27	1.548
Caribbean	Extensively drug-resistant tuberculosis	<20 years	Rate	0	0.261
Central Asia	Drug-susceptible tuberculosis	<20 years	Rate	454.96	66.325
Central Asia	Multidrug-resistant tuberculosis without extensive drug resistance	<20 years	Rate	1.208	25.649
Central Asia	Extensively drug-resistant tuberculosis	<20 years	Rate	0	11.594
Central Europe	Drug-susceptible tuberculosis	<20 years	Rate	42.357	6.469
Central Europe	Multidrug-resistant tuberculosis without extensive drug resistance	<20 years	Rate	0.595	0.27
Central Europe	Extensively drug-resistant tuberculosis	<20 years	Rate	0	0.118
Central Latin America	Drug-susceptible tuberculosis	<20 years	Rate	185.033	19.419
Central Latin America	Multidrug-resistant tuberculosis without extensive drug resistance	<20 years	Rate	0.531	1.071
Central Latin America	Extensively drug-resistant tuberculosis	<20 years	Rate	0	0.173
Central Sub-Saharan Africa	Drug-susceptible tuberculosis	<20 years	Rate	6684.61	1244.83
Central Sub-Saharan Africa	Multidrug-resistant tuberculosis without extensive drug resistance	<20 years	Rate	40.708	62.471
Central Sub-Saharan Africa	Extensively drug-resistant tuberculosis	<20 years	Rate	0	0.855
East Asia	Drug-susceptible tuberculosis	<20 years	Rate	460.731	20.486
East Asia	Multidrug-resistant tuberculosis without extensive drug resistance	<20 years	Rate	27.104	1.492
East Asia	Extensively drug-resistant tuberculosis	<20 years	Rate	0	0.258
Eastern Europe	Drug-susceptible tuberculosis	<20 years	Rate	55.475	6.898
Eastern Europe	Multidrug-resistant tuberculosis without extensive drug resistance	<20 years	Rate	1.323	3.632
Eastern Europe	Extensively drug-resistant tuberculosis	<20 years	Rate	0	1.491
Eastern Sub-Saharan Africa	Drug-susceptible tuberculosis	<20 years	Rate	4793.08	732.953
Eastern Sub-Saharan Africa	Multidrug-resistant tuberculosis without extensive drug resistance	<20 years	Rate	9.277	66.436
Eastern Sub-Saharan Africa	Extensively drug-resistant tuberculosis	<20 years	Rate	0	0.905
Global	Drug-susceptible tuberculosis	<20 years	Rate	1234.92	286.919
Global	Multidrug-resistant tuberculosis without extensive drug resistance	<20 years	Rate	9.409	25.208
Global	Extensively drug-resistant tuberculosis	<20 years	Rate	0	1.113
High-income Asia Pacific	Drug-susceptible tuberculosis	<20 years	Rate	51.346	2.158
High-income Asia Pacific	Multidrug-resistant tuberculosis without extensive drug resistance	<20 years	Rate	0.621	0.038
High-income Asia Pacific	Extensively drug-resistant tuberculosis	<20 years	Rate	0	0.009
High-income North America	Drug-susceptible tuberculosis	<20 years	Rate	3.585	1.054
High-income North America	Multidrug-resistant tuberculosis without extensive drug resistance	<20 years	Rate	0.217	0.023
High-income North America	Extensively drug-resistant tuberculosis	<20 years	Rate	0	0.005
North Africa and Middle East	Drug-susceptible tuberculosis	<20 years	Rate	424.529	74.731
North Africa and Middle East	Multidrug-resistant tuberculosis without extensive drug resistance	<20 years	Rate	2.002	5.652
North Africa and Middle East	Extensively drug-resistant tuberculosis	<20 years	Rate	0	0.427
Oceania	Drug-susceptible tuberculosis	<20 years	Rate	842.578	447.68
Oceania	Multidrug-resistant tuberculosis without extensive drug resistance	<20 years	Rate	0.791	32.215
Oceania	Extensively drug-resistant tuberculosis	<20 years	Rate	0	6.172
South Asia	Drug-susceptible tuberculosis	<20 years	Rate	1785.33	270.671
South Asia	Multidrug-resistant tuberculosis without extensive drug resistance	<20 years	Rate	3.497	37.195
South Asia	Extensively drug-resistant tuberculosis	<20 years	Rate	0	1.904
Southeast Asia	Drug-susceptible tuberculosis	<20 years	Rate	1519.77	268.258
Southeast Asia	Multidrug-resistant tuberculosis without extensive drug resistance	<20 years	Rate	6.061	8.72
Southeast Asia	Extensively drug-resistant tuberculosis	<20 years	Rate	0	1.619
Southern Latin America	Drug-susceptible tuberculosis	<20 years	Rate	88.525	12.814
Southern Latin America	Multidrug-resistant tuberculosis without extensive drug resistance	<20 years	Rate	0.618	0.3
Southern Latin America	Extensively drug-resistant tuberculosis	<20 years	Rate	0	0.077
Southern Sub-Saharan Africa	Drug-susceptible tuberculosis	<20 years	Rate	1918.71	929.937
Southern Sub-Saharan Africa	Multidrug-resistant tuberculosis without extensive drug resistance	<20 years	Rate	16.224	80.324
Southern Sub-Saharan Africa	Extensively drug-resistant tuberculosis	<20 years	Rate	0	1.079
Tropical Latin America	Drug-susceptible tuberculosis	<20 years	Rate	175.115	23.337
Tropical Latin America	Multidrug-resistant tuberculosis without extensive drug resistance	<20 years	Rate	0.189	1.369
Tropical Latin America	Extensively drug-resistant tuberculosis	<20 years	Rate	0	0.22
Western Europe	Drug-susceptible tuberculosis	<20 years	Rate	5.497	1.216
Western Europe	Multidrug-resistant tuberculosis without extensive drug resistance	<20 years	Rate	0.079	0.039
Western Europe	Extensively drug-resistant tuberculosis	<20 years	Rate	0	0.008
Western Sub-Saharan Africa	Drug-susceptible tuberculosis	<20 years	Rate	2962.26	683.142
Western Sub-Saharan Africa	Multidrug-resistant tuberculosis without extensive drug resistance	<20 years	Rate	15.796	49.185
Western Sub-Saharan Africa	Extensively drug-resistant tuberculosis	<20 years	Rate	0	0.671
Data sources：URL(https://vizhub.healthdata.org/gbd-results/).
