# Supplementary material for: Tuberculosis incidence, deaths and disability-adjusted life years in children and adolescence, 1990–2021: Results from the Global Burden of Disease Study 2021
Source: PLoS One. 2025 Mar 10;20(3):e0317880. doi: 10.1371/journal.pone.0317880 (PMC11892809; doi:10.1371/journal.pone.0317880)
Supplement: S5 Table — (XLSX) [file pone.0317880.s009.xlsx]

## Sheet: S5 Table
S5 Table. Incidence number, Age-standardized incidence rate under the age of 20 in 204 countries and territories in 2021.
location	sex	age	cause	metric	year	val	upper	lower
India	Both	<20 years	Tuberculosis	Number	2021	305721	405213	221341
Lesotho	Both	<20 years	Tuberculosis	Rate	2021	409.068	544.559	288.3
Nigeria	Both	<20 years	Tuberculosis	Number	2021	87340.1	107159	68819.2
South Africa	Both	<20 years	Tuberculosis	Rate	2021	337.183	428.59	250.092
Pakistan	Both	<20 years	Tuberculosis	Number	2021	84512.3	106649	65519.8
Eswatini	Both	<20 years	Tuberculosis	Rate	2021	333.367	453.527	230.771
Democratic Republic of the Congo	Both	<20 years	Tuberculosis	Number	2021	82952.9	103267	65664.2
Central African Republic	Both	<20 years	Tuberculosis	Rate	2021	299.153	370.237	236.179
South Africa	Both	<20 years	Tuberculosis	Number	2021	67160.1	85366.5	49813.3
Namibia	Both	<20 years	Tuberculosis	Rate	2021	241.134	320.667	175.799
Indonesia	Both	<20 years	Tuberculosis	Number	2021	66116.3	83055.5	50816.5
Botswana	Both	<20 years	Tuberculosis	Rate	2021	223.649	290.019	163.103
Philippines	Both	<20 years	Tuberculosis	Number	2021	61596.3	76654.8	48379.4
Zimbabwe	Both	<20 years	Tuberculosis	Rate	2021	221.509	291.378	161.272
Ethiopia	Both	<20 years	Tuberculosis	Number	2021	48528.6	61470.6	37287.6
Marshall Islands	Both	<20 years	Tuberculosis	Rate	2021	184.804	238.287	137.374
China	Both	<20 years	Tuberculosis	Number	2021	47615.9	60318.5	36193.2
Mozambique	Both	<20 years	Tuberculosis	Rate	2021	180.673	238.4	127.245
Bangladesh	Both	<20 years	Tuberculosis	Number	2021	35575.5	47364.2	26853.7
Democratic Republic of the Congo	Both	<20 years	Tuberculosis	Rate	2021	173.154	215.556	137.066
Mozambique	Both	<20 years	Tuberculosis	Number	2021	32076.9	42325.9	22591.3
Kiribati	Both	<20 years	Tuberculosis	Rate	2021	169.478	212.464	129.73
Uganda	Both	<20 years	Tuberculosis	Number	2021	28656.2	36762.6	21383.7
Eritrea	Both	<20 years	Tuberculosis	Rate	2021	160.16	196.625	124.152
Angola	Both	<20 years	Tuberculosis	Number	2021	25484.6	31311.5	20174.4
Malawi	Both	<20 years	Tuberculosis	Rate	2021	150.453	195.032	109.186
United Republic of Tanzania	Both	<20 years	Tuberculosis	Number	2021	23903.7	30586.3	18332.3
Somalia	Both	<20 years	Tuberculosis	Rate	2021	143.512	179.42	113.205
Kenya	Both	<20 years	Tuberculosis	Number	2021	20091	26477.7	14363.2
Zambia	Both	<20 years	Tuberculosis	Rate	2021	142.716	190.012	101.841
Somalia	Both	<20 years	Tuberculosis	Number	2021	18347.1	22937.8	14472.6
South Sudan	Both	<20 years	Tuberculosis	Rate	2021	140.918	178.605	109.469
Zimbabwe	Both	<20 years	Tuberculosis	Number	2021	17685.8	23264.3	12876.3
Philippines	Both	<20 years	Tuberculosis	Rate	2021	137.56	171.189	108.043
Malawi	Both	<20 years	Tuberculosis	Number	2021	15934.3	20655.6	11563.7
Angola	Both	<20 years	Tuberculosis	Rate	2021	136.459	167.659	108.025
Zambia	Both	<20 years	Tuberculosis	Number	2021	14919.8	19864.3	10646.7
Burundi	Both	<20 years	Tuberculosis	Rate	2021	119.071	149.578	90.6112
Niger	Both	<20 years	Tuberculosis	Number	2021	13063.1	15890.9	10433.4
Timor-Leste	Both	<20 years	Tuberculosis	Rate	2021	118.883	145.694	94.5429
Myanmar	Both	<20 years	Tuberculosis	Number	2021	12663.5	15956.9	9524.15
Uganda	Both	<20 years	Tuberculosis	Rate	2021	114.884	147.383	85.7285
Madagascar	Both	<20 years	Tuberculosis	Number	2021	12608.8	15892	9923.41
Congo	Both	<20 years	Tuberculosis	Rate	2021	113.441	145.134	84.2272
Chad	Both	<20 years	Tuberculosis	Number	2021	11885.5	14508	9389.43
Democratic People's Republic of Korea	Both	<20 years	Tuberculosis	Rate	2021	110.703	142.244	84.5089
Viet Nam	Both	<20 years	Tuberculosis	Number	2021	11878	14619.9	9431.54
Chad	Both	<20 years	Tuberculosis	Rate	2021	108.548	132.498	85.7516
Ghana	Both	<20 years	Tuberculosis	Number	2021	11435.8	14283.5	8817.56
Tuvalu	Both	<20 years	Tuberculosis	Rate	2021	102.317	130.519	76.9317
Cameroon	Both	<20 years	Tuberculosis	Number	2021	11413.4	14240.7	8741.82
Guinea-Bissau	Both	<20 years	Tuberculosis	Rate	2021	98.8289	126.781	74.6795
Afghanistan	Both	<20 years	Tuberculosis	Number	2021	11318.5	14561.3	8530.24
Sierra Leone	Both	<20 years	Tuberculosis	Rate	2021	98.2294	121.214	77.5123
C么te d'Ivoire	Both	<20 years	Tuberculosis	Number	2021	10484.1	13078.6	8191.05
Gambia	Both	<20 years	Tuberculosis	Rate	2021	95.2178	120.416	74.1455
Burkina Faso	Both	<20 years	Tuberculosis	Number	2021	8752.4	10801.2	7098.82
Gabon	Both	<20 years	Tuberculosis	Rate	2021	91.9875	117.509	69.4739
Burundi	Both	<20 years	Tuberculosis	Number	2021	8661.83	10881.1	6591.55
Equatorial Guinea	Both	<20 years	Tuberculosis	Rate	2021	86.1991	110.314	65.3278
Central African Republic	Both	<20 years	Tuberculosis	Number	2021	8657.5	10714.7	6835.03
Cambodia	Both	<20 years	Tuberculosis	Rate	2021	86.1564	110.986	66.276
Mali	Both	<20 years	Tuberculosis	Number	2021	8505.42	10554	6666.26
Ethiopia	Both	<20 years	Tuberculosis	Rate	2021	84.8433	107.47	65.1905
South Sudan	Both	<20 years	Tuberculosis	Number	2021	7732.63	9800.65	6006.92
Madagascar	Both	<20 years	Tuberculosis	Rate	2021	84.3747	106.346	66.405
Democratic People's Republic of Korea	Both	<20 years	Tuberculosis	Number	2021	7308.9	9391.38	5579.52
Niger	Both	<20 years	Tuberculosis	Rate	2021	83.8091	101.951	66.9376
Brazil	Both	<20 years	Tuberculosis	Number	2021	6633.63	9005.49	4757.41
Kenya	Both	<20 years	Tuberculosis	Rate	2021	81.669	107.631	58.386
Thailand	Both	<20 years	Tuberculosis	Number	2021	6223.51	8214.12	4605.55
Togo	Both	<20 years	Tuberculosis	Rate	2021	77.6148	97.8125	60.4747
Cambodia	Both	<20 years	Tuberculosis	Number	2021	5713.12	7359.57	4394.83
United Republic of Tanzania	Both	<20 years	Tuberculosis	Rate	2021	77.463	99.1187	59.4079
Nepal	Both	<20 years	Tuberculosis	Number	2021	5450.34	7076.18	4052.5
Pakistan	Both	<20 years	Tuberculosis	Rate	2021	77.3754	97.643	59.9868
Russian Federation	Both	<20 years	Tuberculosis	Number	2021	5196.7	7127.59	3637.89
Nauru	Both	<20 years	Tuberculosis	Rate	2021	76.9445	98.2456	58.8389
Eritrea	Both	<20 years	Tuberculosis	Number	2021	5151.77	6324.75	3993.55
Indonesia	Both	<20 years	Tuberculosis	Rate	2021	73.2853	92.0611	56.3264
Guinea	Both	<20 years	Tuberculosis	Number	2021	4891.34	6113.18	3863.65
C么te d'Ivoire	Both	<20 years	Tuberculosis	Rate	2021	72.8841	90.9205	56.943
Sudan	Both	<20 years	Tuberculosis	Number	2021	4728.05	6088.16	3560.56
Ghana	Both	<20 years	Tuberculosis	Rate	2021	70.0982	87.5532	54.0489
Sierra Leone	Both	<20 years	Tuberculosis	Number	2021	4470.09	5516.03	3527.32
Nigeria	Both	<20 years	Tuberculosis	Rate	2021	68.3561	83.8673	53.8608
Rwanda	Both	<20 years	Tuberculosis	Number	2021	4326.52	5624.64	3216.75
Burkina Faso	Both	<20 years	Tuberculosis	Rate	2021	68.3471	84.3458	55.4343
Peru	Both	<20 years	Tuberculosis	Number	2021	4078.91	5426.07	3031.71
Cameroon	Both	<20 years	Tuberculosis	Rate	2021	67.524	84.2504	51.7182
Morocco	Both	<20 years	Tuberculosis	Number	2021	3969.15	5184.15	2959.29
Djibouti	Both	<20 years	Tuberculosis	Rate	2021	67.5086	86.4125	51.1412
Senegal	Both	<20 years	Tuberculosis	Number	2021	3720.07	4634.72	2884.91
Rwanda	Both	<20 years	Tuberculosis	Rate	2021	67.2019	87.3651	49.9643
Benin	Both	<20 years	Tuberculosis	Number	2021	3607.6	4449.8	2852.35
Guinea	Both	<20 years	Tuberculosis	Rate	2021	65.5284	81.8973	51.7607
Lesotho	Both	<20 years	Tuberculosis	Number	2021	3431.36	4567.89	2418.32
Afghanistan	Both	<20 years	Tuberculosis	Rate	2021	63.6706	81.9124	47.9854
Togo	Both	<20 years	Tuberculosis	Number	2021	3240.74	4084.07	2525.07
Comoros	Both	<20 years	Tuberculosis	Rate	2021	63.5956	81.3147	49.5284
Algeria	Both	<20 years	Tuberculosis	Number	2021	3051.38	3986.47	2309.21
India	Both	<20 years	Tuberculosis	Rate	2021	61.0744	80.95	44.2176
Papua New Guinea	Both	<20 years	Tuberculosis	Number	2021	2875.69	3607.01	2218.33
Myanmar	Both	<20 years	Tuberculosis	Rate	2021	60.9754	76.8334	45.8594
Congo	Both	<20 years	Tuberculosis	Number	2021	2821.11	3609.25	2094.6
Mali	Both	<20 years	Tuberculosis	Rate	2021	59.7581	74.1514	46.8364
Namibia	Both	<20 years	Tuberculosis	Number	2021	2583.48	3435.58	1883.48
Papua New Guinea	Both	<20 years	Tuberculosis	Rate	2021	58.6989	73.6268	45.2808
Haiti	Both	<20 years	Tuberculosis	Number	2021	2578.43	3265.14	1953.11
Bangladesh	Both	<20 years	Tuberculosis	Rate	2021	58.331	77.6602	44.0303
Uzbekistan	Both	<20 years	Tuberculosis	Number	2021	2478.28	3131.91	1896.58
Liberia	Both	<20 years	Tuberculosis	Rate	2021	54.8832	67.8743	43.0029
Mexico	Both	<20 years	Tuberculosis	Number	2021	2393.66	3205.6	1711.9
Benin	Both	<20 years	Tuberculosis	Rate	2021	47.997	59.202	37.9489
Egypt	Both	<20 years	Tuberculosis	Number	2021	2109.24	2649.91	1623.49
Haiti	Both	<20 years	Tuberculosis	Rate	2021	45.9797	58.2254	34.8288
Botswana	Both	<20 years	Tuberculosis	Number	2021	2050.87	2659.49	1495.66
Senegal	Both	<20 years	Tuberculosis	Rate	2021	45.8402	57.1108	35.549
Iraq	Both	<20 years	Tuberculosis	Number	2021	1845.72	2385.3	1372.34
Thailand	Both	<20 years	Tuberculosis	Rate	2021	45.5995	60.1847	33.7448
Iran (Islamic Republic of)	Both	<20 years	Tuberculosis	Number	2021	1784.53	2303.44	1353.02
Nepal	Both	<20 years	Tuberculosis	Rate	2021	43.7619	56.8162	32.5383
Eswatini	Both	<20 years	Tuberculosis	Number	2021	1783.54	2426.4	1234.64
Lao People's Democratic Republic	Both	<20 years	Tuberculosis	Rate	2021	41.4314	52.8574	31.704
Yemen	Both	<20 years	Tuberculosis	Number	2021	1728.22	2182.58	1326.69
Northern Mariana Islands	Both	<20 years	Tuberculosis	Rate	2021	39.3694	51.3132	29.2891
Malaysia	Both	<20 years	Tuberculosis	Number	2021	1670.03	2164.87	1272
Micronesia (Federated States of)	Both	<20 years	Tuberculosis	Rate	2021	38.9921	49.668	29.4115
Liberia	Both	<20 years	Tuberculosis	Number	2021	1531.26	1893.72	1199.8
Viet Nam	Both	<20 years	Tuberculosis	Rate	2021	37.5662	46.2379	29.8288
Bolivia (Plurinational State of)	Both	<20 years	Tuberculosis	Number	2021	1399.16	1767.53	1070.05
Bhutan	Both	<20 years	Tuberculosis	Rate	2021	33.8712	45.1632	24.6391
Saudi Arabia	Both	<20 years	Tuberculosis	Number	2021	1307.08	1726.91	946.189
Solomon Islands	Both	<20 years	Tuberculosis	Rate	2021	33.3218	41.4978	25.5978
Turkey	Both	<20 years	Tuberculosis	Number	2021	1284.98	1682.83	948.213
Peru	Both	<20 years	Tuberculosis	Rate	2021	32.6039	43.3721	24.2333
Argentina	Both	<20 years	Tuberculosis	Number	2021	1274.21	1677.37	935.427
Mongolia	Both	<20 years	Tuberculosis	Rate	2021	31.0213	39.8202	23.882
Lao People's Democratic Republic	Both	<20 years	Tuberculosis	Number	2021	1239.43	1581.24	948.43
Bolivia (Plurinational State of)	Both	<20 years	Tuberculosis	Rate	2021	30.7724	38.8743	23.5342
Ukraine	Both	<20 years	Tuberculosis	Number	2021	1222.39	1694.93	868.343
Morocco	Both	<20 years	Tuberculosis	Rate	2021	30.7314	40.1386	22.9125
Gambia	Both	<20 years	Tuberculosis	Number	2021	1206.05	1525.21	939.139
Cabo Verde	Both	<20 years	Tuberculosis	Rate	2021	30.2624	38.9155	23.1359
Ecuador	Both	<20 years	Tuberculosis	Number	2021	1205.39	1599.92	911.95
Vanuatu	Both	<20 years	Tuberculosis	Rate	2021	29.2391	36.7134	22.0259
Guinea-Bissau	Both	<20 years	Tuberculosis	Number	2021	1105.43	1418.07	835.309
Mauritania	Both	<20 years	Tuberculosis	Rate	2021	28.7823	35.7745	22.9278
Kazakhstan	Both	<20 years	Tuberculosis	Number	2021	1031.78	1351.73	779.064
Kyrgyzstan	Both	<20 years	Tuberculosis	Rate	2021	27.3101	35.4716	20.5202
Tajikistan	Both	<20 years	Tuberculosis	Number	2021	996.757	1234.14	777.102
Sao Tome and Principe	Both	<20 years	Tuberculosis	Rate	2021	23.1475	29.0859	18.0964
United Kingdom	Both	<20 years	Tuberculosis	Number	2021	947.061	1337.24	642.531
Greenland	Both	<20 years	Tuberculosis	Rate	2021	22.5342	30.9068	16.0357
Colombia	Both	<20 years	Tuberculosis	Number	2021	914.931	1212.56	694.273
Tajikistan	Both	<20 years	Tuberculosis	Rate	2021	22.3732	27.7015	17.4428
Sri Lanka	Both	<20 years	Tuberculosis	Number	2021	913.275	1169.74	679.287
Sudan	Both	<20 years	Tuberculosis	Rate	2021	22.1195	28.4825	16.6575
Dominican Republic	Both	<20 years	Tuberculosis	Number	2021	823.072	1066.59	626.318
Azerbaijan	Both	<20 years	Tuberculosis	Rate	2021	21.9646	28.9518	16.19
Timor-Leste	Both	<20 years	Tuberculosis	Number	2021	814.862	998.628	648.026
Dominican Republic	Both	<20 years	Tuberculosis	Rate	2021	21.1549	27.4141	16.0979
Venezuela (Bolivarian Republic of)	Both	<20 years	Tuberculosis	Number	2021	797.359	1048.03	594.866
Fiji	Both	<20 years	Tuberculosis	Rate	2021	20.4069	26.0864	15.5019
Kyrgyzstan	Both	<20 years	Tuberculosis	Number	2021	770.916	1001.3	579.25
Palau	Both	<20 years	Tuberculosis	Rate	2021	20.2528	26.4659	15.2183
United States of America	Both	<20 years	Tuberculosis	Number	2021	763.037	1006.77	554.606
Uzbekistan	Both	<20 years	Tuberculosis	Rate	2021	19.6531	24.8365	15.0401
Gabon	Both	<20 years	Tuberculosis	Number	2021	760.782	971.854	574.583
Samoa	Both	<20 years	Tuberculosis	Rate	2021	19.3789	24.5795	14.6028
Mauritania	Both	<20 years	Tuberculosis	Number	2021	671.252	834.323	534.716
Guam	Both	<20 years	Tuberculosis	Rate	2021	18.9442	24.4372	14.0343
Azerbaijan	Both	<20 years	Tuberculosis	Number	2021	669.215	882.102	493.277
Algeria	Both	<20 years	Tuberculosis	Rate	2021	18.5507	24.2356	14.0388
Equatorial Guinea	Both	<20 years	Tuberculosis	Number	2021	663.845	849.561	503.109
Ecuador	Both	<20 years	Tuberculosis	Rate	2021	18.2185	24.1816	13.7835
Taiwan (Province of China)	Both	<20 years	Tuberculosis	Number	2021	641.043	845.38	470.9
Georgia	Both	<20 years	Tuberculosis	Rate	2021	18.2082	23.5629	13.6862
Romania	Both	<20 years	Tuberculosis	Number	2021	626.477	815.067	473.681
Maldives	Both	<20 years	Tuberculosis	Rate	2021	17.6611	22.552	13.3569
Germany	Both	<20 years	Tuberculosis	Number	2021	597.794	792.591	441.621
Republic of Moldova	Both	<20 years	Tuberculosis	Rate	2021	17.6498	23.5724	13.2812
France	Both	<20 years	Tuberculosis	Number	2021	528.966	706.946	386.134
Malta	Both	<20 years	Tuberculosis	Rate	2021	17.1193	23.2667	12.1691
Republic of Korea	Both	<20 years	Tuberculosis	Number	2021	504.734	695.38	348.891
Turkmenistan	Both	<20 years	Tuberculosis	Rate	2021	17.1127	22.2529	12.8653
Honduras	Both	<20 years	Tuberculosis	Number	2021	479.466	610.821	363.971
Niue	Both	<20 years	Tuberculosis	Rate	2021	16.867	21.8187	12.7042
Guatemala	Both	<20 years	Tuberculosis	Number	2021	445.707	571.384	340.438
Malaysia	Both	<20 years	Tuberculosis	Rate	2021	16.2847	21.1099	12.4034
Italy	Both	<20 years	Tuberculosis	Number	2021	439.701	613.622	299.307
Taiwan (Province of China)	Both	<20 years	Tuberculosis	Rate	2021	15.846	20.897	11.6402
Mongolia	Both	<20 years	Tuberculosis	Number	2021	407.217	522.72	313.499
Romania	Both	<20 years	Tuberculosis	Rate	2021	15.5035	20.1706	11.7222
Tunisia	Both	<20 years	Tuberculosis	Number	2021	358.058	466.51	268.974
Russian Federation	Both	<20 years	Tuberculosis	Rate	2021	15.3795	21.094	10.7663
Djibouti	Both	<20 years	Tuberculosis	Number	2021	356.696	456.579	270.215
Kazakhstan	Both	<20 years	Tuberculosis	Rate	2021	15.3446	20.1029	11.5862
Turkmenistan	Both	<20 years	Tuberculosis	Number	2021	335.503	436.279	252.232
Tokelau	Both	<20 years	Tuberculosis	Rate	2021	14.8087	19.4144	10.9342
El Salvador	Both	<20 years	Tuberculosis	Number	2021	303.41	397.951	227.443
Guyana	Both	<20 years	Tuberculosis	Rate	2021	14.6478	18.6061	11.1346
Syrian Arab Republic	Both	<20 years	Tuberculosis	Number	2021	298.815	389.69	212.092
Tonga	Both	<20 years	Tuberculosis	Rate	2021	14.6064	18.6716	11.1801
Libya	Both	<20 years	Tuberculosis	Number	2021	291.935	384.682	212.762
Ukraine	Both	<20 years	Tuberculosis	Rate	2021	14.4743	20.0697	10.2821
Japan	Both	<20 years	Tuberculosis	Number	2021	285.633	407.476	188.375
China	Both	<20 years	Tuberculosis	Rate	2021	14.2433	18.043	10.8264
Spain	Both	<20 years	Tuberculosis	Number	2021	280.55	390.205	191.491
Libya	Both	<20 years	Tuberculosis	Rate	2021	13.9847	18.4276	10.1921
Paraguay	Both	<20 years	Tuberculosis	Number	2021	271.823	361.551	200.053
Sri Lanka	Both	<20 years	Tuberculosis	Rate	2021	13.236	16.953	9.84484
Nicaragua	Both	<20 years	Tuberculosis	Number	2021	256.719	334.616	196.37
Saudi Arabia	Both	<20 years	Tuberculosis	Rate	2021	12.8988	17.0418	9.33736
Chile	Both	<20 years	Tuberculosis	Number	2021	211.939	276.87	150.889
El Salvador	Both	<20 years	Tuberculosis	Rate	2021	12.7372	16.706	9.54811
Poland	Both	<20 years	Tuberculosis	Number	2021	200.515	275.249	144.535
Panama	Both	<20 years	Tuberculosis	Rate	2021	12.161	15.5231	9.34591
Comoros	Both	<20 years	Tuberculosis	Number	2021	199.657	255.286	155.493
Qatar	Both	<20 years	Tuberculosis	Rate	2021	11.5214	15.205	8.61207
Panama	Both	<20 years	Tuberculosis	Number	2021	183.294	233.969	140.865
Honduras	Both	<20 years	Tuberculosis	Rate	2021	11.021	14.0403	8.36621
Canada	Both	<20 years	Tuberculosis	Number	2021	171.727	225.415	125.656
Brunei Darussalam	Both	<20 years	Tuberculosis	Rate	2021	10.9686	15.1196	7.64754
Georgia	Both	<20 years	Tuberculosis	Number	2021	169.208	218.969	127.185
Uruguay	Both	<20 years	Tuberculosis	Rate	2021	10.6775	14.3316	7.56881
Jordan	Both	<20 years	Tuberculosis	Number	2021	132.901	186.797	91.2134
Lithuania	Both	<20 years	Tuberculosis	Rate	2021	10.586	14.0027	7.96656
Australia	Both	<20 years	Tuberculosis	Number	2021	132.179	171.355	98.6774
Iraq	Both	<20 years	Tuberculosis	Rate	2021	10.4651	13.5245	7.78105
Republic of Moldova	Both	<20 years	Tuberculosis	Number	2021	122.885	164.12	92.4692
Brazil	Both	<20 years	Tuberculosis	Rate	2021	10.3785	14.0894	7.44313
Sweden	Both	<20 years	Tuberculosis	Number	2021	118.153	167.289	82.2094
Paraguay	Both	<20 years	Tuberculosis	Rate	2021	10.1781	13.5379	7.49075
Solomon Islands	Both	<20 years	Tuberculosis	Number	2021	110.209	137.251	84.6628
Tunisia	Both	<20 years	Tuberculosis	Rate	2021	9.98612	13.0108	7.5016
Belgium	Both	<20 years	Tuberculosis	Number	2021	106.658	142.067	78.6792
Yemen	Both	<20 years	Tuberculosis	Rate	2021	9.89129	12.4918	7.59316
Portugal	Both	<20 years	Tuberculosis	Number	2021	105.022	139.034	75.0731
Nicaragua	Both	<20 years	Tuberculosis	Rate	2021	9.87663	12.8735	7.55486
Palestine	Both	<20 years	Tuberculosis	Number	2021	101.552	130.644	75.2399
Seychelles	Both	<20 years	Tuberculosis	Rate	2021	9.7585	12.7255	7.42188
Netherlands	Both	<20 years	Tuberculosis	Number	2021	97.1345	131.638	70.137
Argentina	Both	<20 years	Tuberculosis	Rate	2021	9.293	12.2333	6.82221
Uruguay	Both	<20 years	Tuberculosis	Number	2021	96.4531	129.462	68.3713
Belize	Both	<20 years	Tuberculosis	Rate	2021	9.24484	12.3516	6.79741
Belarus	Both	<20 years	Tuberculosis	Number	2021	96.2597	126.017	71.3523
Venezuela (Bolivarian Republic of)	Both	<20 years	Tuberculosis	Rate	2021	9.1108	11.975	6.79708
Kiribati	Both	<20 years	Tuberculosis	Number	2021	90.5777	113.551	69.3342
Armenia	Both	<20 years	Tuberculosis	Rate	2021	8.85795	11.5459	6.72526
Bulgaria	Both	<20 years	Tuberculosis	Number	2021	90.2323	117.437	68.1924
Dominica	Both	<20 years	Tuberculosis	Rate	2021	8.42493	10.9343	6.23989
Bhutan	Both	<20 years	Tuberculosis	Number	2021	86.3632	115.155	62.8236
Antigua and Barbuda	Both	<20 years	Tuberculosis	Rate	2021	8.40163	10.9177	6.27128
Lebanon	Both	<20 years	Tuberculosis	Number	2021	77.8281	101.163	58.1353
Suriname	Both	<20 years	Tuberculosis	Rate	2021	8.02233	10.1808	6.03567
Fiji	Both	<20 years	Tuberculosis	Number	2021	71.5527	91.4666	54.3543
Latvia	Both	<20 years	Tuberculosis	Rate	2021	7.84467	10.4268	5.72914
Qatar	Both	<20 years	Tuberculosis	Number	2021	68.7932	90.7877	51.4221
Bermuda	Both	<20 years	Tuberculosis	Rate	2021	7.14072	9.39399	5.29584
Armenia	Both	<20 years	Tuberculosis	Number	2021	67.5968	88.1093	51.3218
Bulgaria	Both	<20 years	Tuberculosis	Rate	2021	6.97158	9.07349	5.26872
Serbia	Both	<20 years	Tuberculosis	Number	2021	65.1007	86.4174	47.3217
Iran (Islamic Republic of)	Both	<20 years	Tuberculosis	Rate	2021	6.90218	8.90923	5.23319
Austria	Both	<20 years	Tuberculosis	Number	2021	64.6824	86.3224	46.9341
American Samoa	Both	<20 years	Tuberculosis	Rate	2021	6.88312	9.05979	4.99361
Switzerland	Both	<20 years	Tuberculosis	Number	2021	63.3	84.5749	45.5526
Bahrain	Both	<20 years	Tuberculosis	Rate	2021	6.87231	9.00659	5.01692
Kuwait	Both	<20 years	Tuberculosis	Number	2021	62.5246	83.1902	45.3211
Guatemala	Both	<20 years	Tuberculosis	Rate	2021	6.73789	8.63779	5.1465
Cabo Verde	Both	<20 years	Tuberculosis	Number	2021	58.3294	75.008	44.5935
Saint Vincent and the Grenadines	Both	<20 years	Tuberculosis	Rate	2021	6.62036	8.64109	4.85445
Oman	Both	<20 years	Tuberculosis	Number	2021	57.7932	76.3089	42.1606
Mauritius	Both	<20 years	Tuberculosis	Rate	2021	6.34437	8.28022	4.67425
Lithuania	Both	<20 years	Tuberculosis	Number	2021	56.7192	75.0252	42.6842
Colombia	Both	<20 years	Tuberculosis	Rate	2021	6.28412	8.32834	4.76855
Israel	Both	<20 years	Tuberculosis	Number	2021	47.7244	62.134	34.7052
United Kingdom	Both	<20 years	Tuberculosis	Rate	2021	6.0497	8.54214	4.1044
New Zealand	Both	<20 years	Tuberculosis	Number	2021	46.9284	63.2496	33.3819
Republic of Korea	Both	<20 years	Tuberculosis	Rate	2021	6.02074	8.29486	4.16176
United Arab Emirates	Both	<20 years	Tuberculosis	Number	2021	45.9464	58.5274	34.7447
Cook Islands	Both	<20 years	Tuberculosis	Rate	2021	5.90039	7.77279	4.21229
Cuba	Both	<20 years	Tuberculosis	Number	2021	45.8903	58.2276	34.9115
Grenada	Both	<20 years	Tuberculosis	Rate	2021	5.70846	7.44489	4.20736
Singapore	Both	<20 years	Tuberculosis	Number	2021	44.5637	60.459	30.9562
Kuwait	Both	<20 years	Tuberculosis	Rate	2021	5.70759	7.59406	4.13716
Vanuatu	Both	<20 years	Tuberculosis	Number	2021	43.1098	54.1297	32.4747
Luxembourg	Both	<20 years	Tuberculosis	Rate	2021	5.67654	7.82951	3.99298
Marshall Islands	Both	<20 years	Tuberculosis	Number	2021	42.6381	54.9775	31.695
Bosnia and Herzegovina	Both	<20 years	Tuberculosis	Rate	2021	5.62678	7.36153	4.22897
Guyana	Both	<20 years	Tuberculosis	Number	2021	41.1182	52.2296	31.2562
Mexico	Both	<20 years	Tuberculosis	Rate	2021	5.54719	7.42882	3.96724
Greece	Both	<20 years	Tuberculosis	Number	2021	40.0309	53.3369	28.6504
Bahamas	Both	<20 years	Tuberculosis	Rate	2021	5.51094	7.35827	4.02775
Bosnia and Herzegovina	Both	<20 years	Tuberculosis	Number	2021	37.4225	48.96	28.126
Syrian Arab Republic	Both	<20 years	Tuberculosis	Rate	2021	5.49283	7.16329	3.89867
Ireland	Both	<20 years	Tuberculosis	Number	2021	36.7847	50.238	26.7147
Portugal	Both	<20 years	Tuberculosis	Rate	2021	5.47917	7.25362	3.91669
Czechia	Both	<20 years	Tuberculosis	Number	2021	33.6766	43.2941	24.8358
Turkey	Both	<20 years	Tuberculosis	Rate	2021	5.1998	6.80971	3.83703
Costa Rica	Both	<20 years	Tuberculosis	Number	2021	33.643	44.7945	24.9025
Saint Lucia	Both	<20 years	Tuberculosis	Rate	2021	4.94354	6.58895	3.64076
Hungary	Both	<20 years	Tuberculosis	Number	2021	33.2253	42.5616	24.7664
Sweden	Both	<20 years	Tuberculosis	Rate	2021	4.89183	6.92616	3.40368
Denmark	Both	<20 years	Tuberculosis	Number	2021	32.8288	43.8815	24.2127
Belarus	Both	<20 years	Tuberculosis	Rate	2021	4.75294	6.22226	3.52311
Norway	Both	<20 years	Tuberculosis	Number	2021	31.309	44.895	20.8051
Estonia	Both	<20 years	Tuberculosis	Rate	2021	4.74047	6.33189	3.44267
Latvia	Both	<20 years	Tuberculosis	Number	2021	30.3654	40.3603	22.1766
Lebanon	Both	<20 years	Tuberculosis	Rate	2021	4.67089	6.07135	3.48902
Finland	Both	<20 years	Tuberculosis	Number	2021	29.9877	40.7146	21.0972
Egypt	Both	<20 years	Tuberculosis	Rate	2021	4.53109	5.69257	3.4876
Bahrain	Both	<20 years	Tuberculosis	Number	2021	27.7309	36.3431	20.2441
Chile	Both	<20 years	Tuberculosis	Rate	2021	4.33082	5.65763	3.0833
Albania	Both	<20 years	Tuberculosis	Number	2021	26.0652	33.6264	19.4839
Singapore	Both	<20 years	Tuberculosis	Rate	2021	4.27102	5.79443	2.96686
Sao Tome and Principe	Both	<20 years	Tuberculosis	Number	2021	23.5649	29.6104	18.4227
Saint Kitts and Nevis	Both	<20 years	Tuberculosis	Rate	2021	4.23917	5.39781	3.16049
Maldives	Both	<20 years	Tuberculosis	Number	2021	23.0136	29.3867	17.4048
Albania	Both	<20 years	Tuberculosis	Rate	2021	4.22368	5.44892	3.15722
Croatia	Both	<20 years	Tuberculosis	Number	2021	20.8392	27.3464	15.4689
Palestine	Both	<20 years	Tuberculosis	Rate	2021	4.21756	5.42578	3.12478
Samoa	Both	<20 years	Tuberculosis	Number	2021	19.5615	24.8111	14.7404
Trinidad and Tobago	Both	<20 years	Tuberculosis	Rate	2021	4.21556	5.43255	3.16285
Mauritius	Both	<20 years	Tuberculosis	Number	2021	18.8367	24.5843	13.8781
Italy	Both	<20 years	Tuberculosis	Rate	2021	4.19578	5.85539	2.85609
Jamaica	Both	<20 years	Tuberculosis	Number	2021	18.49	24.4467	13.548
Belgium	Both	<20 years	Tuberculosis	Rate	2021	4.19211	5.58385	3.09243
Micronesia (Federated States of)	Both	<20 years	Tuberculosis	Number	2021	16.16	20.5845	12.1894
Oman	Both	<20 years	Tuberculosis	Rate	2021	3.87397	5.11511	2.82609
Belize	Both	<20 years	Tuberculosis	Number	2021	15.6284	20.8803	11.491
Germany	Both	<20 years	Tuberculosis	Rate	2021	3.74864	4.97017	2.76931
Trinidad and Tobago	Both	<20 years	Tuberculosis	Number	2021	15.344	19.7736	11.5122
Austria	Both	<20 years	Tuberculosis	Rate	2021	3.68583	4.91896	2.67447
Suriname	Both	<20 years	Tuberculosis	Number	2021	15.2306	19.3286	11.4589
New Zealand	Both	<20 years	Tuberculosis	Rate	2021	3.60025	4.85238	2.56098
North Macedonia	Both	<20 years	Tuberculosis	Number	2021	14.5298	18.6633	10.9219
Switzerland	Both	<20 years	Tuberculosis	Rate	2021	3.5913	4.79832	2.58441
Malta	Both	<20 years	Tuberculosis	Number	2021	14.3727	19.5338	10.2167
Serbia	Both	<20 years	Tuberculosis	Rate	2021	3.47414	4.61171	2.52535
Brunei Darussalam	Both	<20 years	Tuberculosis	Number	2021	14.1645	19.5251	9.87585
France	Both	<20 years	Tuberculosis	Rate	2021	3.35816	4.48808	2.45139
Estonia	Both	<20 years	Tuberculosis	Number	2021	13.2876	17.7484	9.64988
North Macedonia	Both	<20 years	Tuberculosis	Rate	2021	3.25372	4.17938	2.4458
Slovakia	Both	<20 years	Tuberculosis	Number	2021	13.0498	16.7093	9.75237
Spain	Both	<20 years	Tuberculosis	Rate	2021	3.1854	4.43044	2.17422
Puerto Rico	Both	<20 years	Tuberculosis	Number	2021	10.7071	14.5417	7.59933
Barbados	Both	<20 years	Tuberculosis	Rate	2021	3.01227	3.96198	2.20848
Guam	Both	<20 years	Tuberculosis	Number	2021	9.18514	11.8484	6.80453
Ireland	Both	<20 years	Tuberculosis	Rate	2021	2.78335	3.80131	2.0214
Luxembourg	Both	<20 years	Tuberculosis	Number	2021	7.65873	10.5635	5.38729
United Arab Emirates	Both	<20 years	Tuberculosis	Rate	2021	2.71057	3.45278	2.04974
Slovenia	Both	<20 years	Tuberculosis	Number	2021	7.56687	9.97089	5.44206
Jordan	Both	<20 years	Tuberculosis	Rate	2021	2.69845	3.79276	1.85202
Tonga	Both	<20 years	Tuberculosis	Number	2021	7.24222	9.25786	5.54336
Iceland	Both	<20 years	Tuberculosis	Rate	2021	2.6568	3.74608	1.81529
Bahamas	Both	<20 years	Tuberculosis	Number	2021	6.35226	8.48161	4.64264
Montenegro	Both	<20 years	Tuberculosis	Rate	2021	2.63953	3.47291	1.95743
Northern Mariana Islands	Both	<20 years	Tuberculosis	Number	2021	5.90415	7.69535	4.39244
Netherlands	Both	<20 years	Tuberculosis	Rate	2021	2.63161	3.56639	1.90018
Tuvalu	Both	<20 years	Tuberculosis	Number	2021	5.02664	6.41211	3.7795
Finland	Both	<20 years	Tuberculosis	Rate	2021	2.61099	3.54497	1.8369
Cyprus	Both	<20 years	Tuberculosis	Number	2021	4.86368	6.32366	3.59847
Poland	Both	<20 years	Tuberculosis	Rate	2021	2.60457	3.57531	1.87742
Montenegro	Both	<20 years	Tuberculosis	Number	2021	3.96958	5.22291	2.94377
Croatia	Both	<20 years	Tuberculosis	Rate	2021	2.58638	3.39399	1.91987
Nauru	Both	<20 years	Tuberculosis	Number	2021	3.94667	5.03926	3.01799
Denmark	Both	<20 years	Tuberculosis	Rate	2021	2.5366	3.39061	1.87085
Greenland	Both	<20 years	Tuberculosis	Number	2021	3.46363	4.75055	2.46478
Norway	Both	<20 years	Tuberculosis	Rate	2021	2.52196	3.61632	1.67587
Seychelles	Both	<20 years	Tuberculosis	Number	2021	2.97905	3.88481	2.26573
Costa Rica	Both	<20 years	Tuberculosis	Rate	2021	2.45753	3.27211	1.81906
Iceland	Both	<20 years	Tuberculosis	Number	2021	2.36733	3.33793	1.61751
Jamaica	Both	<20 years	Tuberculosis	Rate	2021	2.26769	2.99825	1.66158
Saint Vincent and the Grenadines	Both	<20 years	Tuberculosis	Number	2021	2.23134	2.91241	1.63616
Australia	Both	<20 years	Tuberculosis	Rate	2021	2.11883	2.74683	1.5818
Saint Lucia	Both	<20 years	Tuberculosis	Number	2021	2.07422	2.76461	1.5276
Greece	Both	<20 years	Tuberculosis	Rate	2021	2.10103	2.7994	1.50372
Barbados	Both	<20 years	Tuberculosis	Number	2021	1.99956	2.62998	1.466
Andorra	Both	<20 years	Tuberculosis	Rate	2021	2.09548	2.85007	1.5055
Antigua and Barbuda	Both	<20 years	Tuberculosis	Number	2021	1.96295	2.5508	1.46522
Canada	Both	<20 years	Tuberculosis	Rate	2021	2.08688	2.73932	1.52701
Grenada	Both	<20 years	Tuberculosis	Number	2021	1.71851	2.24126	1.26661
Cuba	Both	<20 years	Tuberculosis	Rate	2021	1.91114	2.42494	1.45392
Dominica	Both	<20 years	Tuberculosis	Number	2021	1.63661	2.12409	1.21215
United States Virgin Islands	Both	<20 years	Tuberculosis	Rate	2021	1.88976	2.47468	1.40245
American Samoa	Both	<20 years	Tuberculosis	Number	2021	1.31665	1.73302	0.955213
Slovenia	Both	<20 years	Tuberculosis	Rate	2021	1.86918	2.46303	1.34431
Palau	Both	<20 years	Tuberculosis	Number	2021	0.896831	1.17196	0.673893
Monaco	Both	<20 years	Tuberculosis	Rate	2021	1.81931	2.50383	1.3308
Bermuda	Both	<20 years	Tuberculosis	Number	2021	0.820981	1.08004	0.608872
Hungary	Both	<20 years	Tuberculosis	Rate	2021	1.77166	2.26949	1.32061
Saint Kitts and Nevis	Both	<20 years	Tuberculosis	Number	2021	0.596114	0.759042	0.444429
Cyprus	Both	<20 years	Tuberculosis	Rate	2021	1.70603	2.21815	1.26224
United States Virgin Islands	Both	<20 years	Tuberculosis	Number	2021	0.344305	0.450874	0.25552
Puerto Rico	Both	<20 years	Tuberculosis	Rate	2021	1.63846	2.22526	1.1629
Cook Islands	Both	<20 years	Tuberculosis	Number	2021	0.305807	0.40285	0.218316
Czechia	Both	<20 years	Tuberculosis	Rate	2021	1.51661	1.94973	1.11847
Andorra	Both	<20 years	Tuberculosis	Number	2021	0.301289	0.409784	0.216462
Israel	Both	<20 years	Tuberculosis	Rate	2021	1.41472	1.84187	1.02878
Monaco	Both	<20 years	Tuberculosis	Number	2021	0.123166	0.169506	0.0900939
Japan	Both	<20 years	Tuberculosis	Rate	2021	1.34522	1.91905	0.887172
Niue	Both	<20 years	Tuberculosis	Number	2021	0.0890659	0.115213	0.0670844
Slovakia	Both	<20 years	Tuberculosis	Rate	2021	1.16402	1.49044	0.869892
Tokelau	Both	<20 years	Tuberculosis	Number	2021	0.0757573	0.0993188	0.0559366
United States of America	Both	<20 years	Tuberculosis	Rate	2021	0.938402	1.23815	0.682069
San Marino	Both	<20 years	Tuberculosis	Number	2021	0.0571773	0.0770977	0.0412114
San Marino	Both	<20 years	Tuberculosis	Rate	2021	0.916443	1.23573	0.66054
Data sources：URL(https://vizhub.healthdata.org/gbd-results/).
