# Supplementary material for: Tuberculosis incidence, deaths and disability-adjusted life years in children and adolescence, 1990–2021: Results from the Global Burden of Disease Study 2021
Source: PLoS One. 2025 Mar 10;20(3):e0317880. doi: 10.1371/journal.pone.0317880 (PMC11892809; doi:10.1371/journal.pone.0317880)
Supplement: S6 Table — (XLSX) [file pone.0317880.s010.xlsx]

## Sheet: S6 Table 
	S6 Table. Death number, Age-standardized mortality rate under the age of 20 in 204 countries and territories in 2021.
	location	sex	age	cause	metric	year	val	upper	lower
287	India	Both	<20 years	Tuberculosis	Number	2021	12888.6	16004.7	10616.3
396	Central African Republic	Both	<20 years	Tuberculosis	Rate	2021	51.5916	73.1527	34.7239
237	Nigeria	Both	<20 years	Tuberculosis	Number	2021	12331.7	18443.7	7317.1
46	Somalia	Both	<20 years	Tuberculosis	Rate	2021	26.3439	48.4236	14.2912
333	Pakistan	Both	<20 years	Tuberculosis	Number	2021	8541.83	10657.1	6638.21
366	South Sudan	Both	<20 years	Tuberculosis	Rate	2021	25.8487	40.4343	17.203
75	Democratic Republic of the Congo	Both	<20 years	Tuberculosis	Number	2021	6382.09	11628.3	3995.38
322	Lesotho	Both	<20 years	Tuberculosis	Rate	2021	23.4186	31.4061	15.3323
113	Indonesia	Both	<20 years	Tuberculosis	Number	2021	3564.07	4285.96	2947.61
312	Zimbabwe	Both	<20 years	Tuberculosis	Rate	2021	17.0787	23.1488	11.5822
45	Somalia	Both	<20 years	Tuberculosis	Number	2021	3367.91	6190.66	1827.04
72	Chad	Both	<20 years	Tuberculosis	Rate	2021	15.6392	22.1795	10.668
247	Ethiopia	Both	<20 years	Tuberculosis	Number	2021	3175.56	4029.56	2415.73
364	Mozambique	Both	<20 years	Tuberculosis	Rate	2021	14.285	19.3885	10.0581
363	Mozambique	Both	<20 years	Tuberculosis	Number	2021	2536.18	3442.26	1785.74
222	Eritrea	Both	<20 years	Tuberculosis	Rate	2021	13.8082	24.1467	8.12275
319	Angola	Both	<20 years	Tuberculosis	Number	2021	2295.27	3171.62	1480.48
76	Democratic Republic of the Congo	Both	<20 years	Tuberculosis	Rate	2021	13.3218	24.2727	8.33986
91	United Republic of Tanzania	Both	<20 years	Tuberculosis	Number	2021	2011.23	2835.42	1355.61
320	Angola	Both	<20 years	Tuberculosis	Rate	2021	12.2902	16.9826	7.92732
283	Niger	Both	<20 years	Tuberculosis	Number	2021	1766.8	3382.68	1050.01
212	Eswatini	Both	<20 years	Tuberculosis	Rate	2021	12.1858	16.9956	8.31365
127	Uganda	Both	<20 years	Tuberculosis	Number	2021	1739.39	2769.22	1108.38
26	Kiribati	Both	<20 years	Tuberculosis	Rate	2021	12.1206	16.56	9.14168
71	Chad	Both	<20 years	Tuberculosis	Number	2021	1712.42	2428.56	1168.1
284	Niger	Both	<20 years	Tuberculosis	Rate	2021	11.3353	21.7023	6.73654
219	Bangladesh	Both	<20 years	Tuberculosis	Number	2021	1665.84	2065.34	1285.19
154	Burundi	Both	<20 years	Tuberculosis	Rate	2021	10.6382	15.1163	6.7079
277	Afghanistan	Both	<20 years	Tuberculosis	Number	2021	1497.98	2110.97	1125.98
346	Sierra Leone	Both	<20 years	Tuberculosis	Rate	2021	10.4989	16.4434	7.20728
395	Central African Republic	Both	<20 years	Tuberculosis	Number	2021	1493.06	2117.04	1004.91
238	Nigeria	Both	<20 years	Tuberculosis	Rate	2021	9.65135	14.4348	5.72667
261	South Africa	Both	<20 years	Tuberculosis	Number	2021	1433.13	1740.22	1174.09
294	Timor-Leste	Both	<20 years	Tuberculosis	Rate	2021	8.85139	12.072	6.26441
365	South Sudan	Both	<20 years	Tuberculosis	Number	2021	1418.41	2218.77	943.989
258	Burkina Faso	Both	<20 years	Tuberculosis	Rate	2021	8.68506	13.7794	5.53574
297	Kenya	Both	<20 years	Tuberculosis	Number	2021	1395.62	2019	794.932
278	Afghanistan	Both	<20 years	Tuberculosis	Rate	2021	8.42664	11.8749	6.33399
311	Zimbabwe	Both	<20 years	Tuberculosis	Number	2021	1363.61	1848.25	924.752
200	Botswana	Both	<20 years	Tuberculosis	Rate	2021	8.37933	12.1017	5.61627
215	Philippines	Both	<20 years	Tuberculosis	Number	2021	1310.17	1520.87	1107.87
324	Madagascar	Both	<20 years	Tuberculosis	Rate	2021	7.98072	11.8931	5.4011
323	Madagascar	Both	<20 years	Tuberculosis	Number	2021	1192.62	1777.28	807.127
334	Pakistan	Both	<20 years	Tuberculosis	Rate	2021	7.82048	9.75709	6.07763
257	Burkina Faso	Both	<20 years	Tuberculosis	Number	2021	1112.19	1764.57	708.897
172	Guinea-Bissau	Both	<20 years	Tuberculosis	Rate	2021	7.6976	13.2839	5.08182
207	Myanmar	Both	<20 years	Tuberculosis	Number	2021	880.951	1196.87	603.712
58	Marshall Islands	Both	<20 years	Tuberculosis	Rate	2021	7.32757	9.83577	4.75807
153	Burundi	Both	<20 years	Tuberculosis	Number	2021	773.881	1099.64	487.969
392	Namibia	Both	<20 years	Tuberculosis	Rate	2021	7.19579	10.8844	4.74783
3	Cameroon	Both	<20 years	Tuberculosis	Number	2021	728.638	1353.22	430.065
262	South Africa	Both	<20 years	Tuberculosis	Rate	2021	7.19512	8.7369	5.89463
231	Malawi	Both	<20 years	Tuberculosis	Number	2021	725.4	1120.43	471.323
128	Uganda	Both	<20 years	Tuberculosis	Rate	2021	6.97332	11.1019	4.44355
47	C么te d'Ivoire	Both	<20 years	Tuberculosis	Number	2021	653.849	1150.55	401.539
232	Malawi	Both	<20 years	Tuberculosis	Rate	2021	6.84931	10.5792	4.45029
179	Mali	Both	<20 years	Tuberculosis	Number	2021	650.523	1177.05	405.995
92	United Republic of Tanzania	Both	<20 years	Tuberculosis	Rate	2021	6.51763	9.18852	4.39301
125	Zambia	Both	<20 years	Tuberculosis	Number	2021	507.854	808.254	295.35
74	Papua New Guinea	Both	<20 years	Tuberculosis	Rate	2021	6.39039	9.04164	4.2867
137	Ghana	Both	<20 years	Tuberculosis	Number	2021	486.808	996.916	306.76
132	Guinea	Both	<20 years	Tuberculosis	Rate	2021	6.12769	10.8403	3.73239
345	Sierra Leone	Both	<20 years	Tuberculosis	Number	2021	477.768	748.284	327.979
298	Kenya	Both	<20 years	Tuberculosis	Rate	2021	5.67316	8.20718	3.23137
131	Guinea	Both	<20 years	Tuberculosis	Number	2021	457.399	809.169	278.603
178	Comoros	Both	<20 years	Tuberculosis	Rate	2021	5.61318	7.91429	3.66541
355	China	Both	<20 years	Tuberculosis	Number	2021	445.063	540.003	367.544
248	Ethiopia	Both	<20 years	Tuberculosis	Rate	2021	5.55188	7.04493	4.22345
221	Eritrea	Both	<20 years	Tuberculosis	Number	2021	444.162	776.714	261.28
52	Congo	Both	<20 years	Tuberculosis	Rate	2021	5.20207	7.25563	3.16215
347	Benin	Both	<20 years	Tuberculosis	Number	2021	314.429	690.189	171.64
230	Haiti	Both	<20 years	Tuberculosis	Rate	2021	5.06618	9.10253	3.3393
73	Papua New Guinea	Both	<20 years	Tuberculosis	Number	2021	313.068	442.955	210.007
126	Zambia	Both	<20 years	Tuberculosis	Rate	2021	4.85789	7.73136	2.82517
337	Viet Nam	Both	<20 years	Tuberculosis	Number	2021	301.924	395.021	226.202
136	Djibouti	Both	<20 years	Tuberculosis	Rate	2021	4.76079	7.48539	2.70381
89	Cambodia	Both	<20 years	Tuberculosis	Number	2021	297.408	456.794	181.135
180	Mali	Both	<20 years	Tuberculosis	Rate	2021	4.5705	8.26979	2.85248
229	Haiti	Both	<20 years	Tuberculosis	Number	2021	284.098	510.447	187.26
108	Lao People's Democratic Republic	Both	<20 years	Tuberculosis	Rate	2021	4.56859	6.59884	2.78501
371	Rwanda	Both	<20 years	Tuberculosis	Number	2021	277.61	391.02	184.171
48	C么te d'Ivoire	Both	<20 years	Tuberculosis	Rate	2021	4.54547	7.99844	2.79144
361	Nepal	Both	<20 years	Tuberculosis	Number	2021	213.167	288.11	151.129
90	Cambodia	Both	<20 years	Tuberculosis	Rate	2021	4.48504	6.88864	2.73159
265	Senegal	Both	<20 years	Tuberculosis	Number	2021	201.012	330.075	139.355
380	Togo	Both	<20 years	Tuberculosis	Rate	2021	4.42553	7.85435	2.85506
321	Lesotho	Both	<20 years	Tuberculosis	Number	2021	196.441	263.442	128.611
372	Rwanda	Both	<20 years	Tuberculosis	Rate	2021	4.31199	6.07354	2.86065
309	Sudan	Both	<20 years	Tuberculosis	Number	2021	191.657	285.977	123.505
4	Cameroon	Both	<20 years	Tuberculosis	Rate	2021	4.31076	8.00589	2.54435
379	Togo	Both	<20 years	Tuberculosis	Number	2021	184.784	327.951	119.21
208	Myanmar	Both	<20 years	Tuberculosis	Rate	2021	4.24183	5.76301	2.90691
19	Democratic People's Republic of Korea	Both	<20 years	Tuberculosis	Number	2021	173.177	246.365	124.133
42	Gambia	Both	<20 years	Tuberculosis	Rate	2021	4.21043	6.6878	2.80714
263	Brazil	Both	<20 years	Tuberculosis	Number	2021	155.94	180.993	133.582
348	Benin	Both	<20 years	Tuberculosis	Rate	2021	4.1833	9.18256	2.28357
35	Tajikistan	Both	<20 years	Tuberculosis	Number	2021	142.228	207.532	93.1663
114	Indonesia	Both	<20 years	Tuberculosis	Rate	2021	3.95052	4.75068	3.26722
107	Lao People's Democratic Republic	Both	<20 years	Tuberculosis	Number	2021	136.67	197.406	83.3142
282	Tuvalu	Both	<20 years	Tuberculosis	Rate	2021	3.65988	4.76547	2.62301
51	Congo	Both	<20 years	Tuberculosis	Number	2021	129.367	180.436	78.6378
96	Nauru	Both	<20 years	Tuberculosis	Rate	2021	3.4762	4.74495	2.37447
101	Yemen	Both	<20 years	Tuberculosis	Number	2021	119.699	177.881	76.9265
24	Equatorial Guinea	Both	<20 years	Tuberculosis	Rate	2021	3.25463	6.21858	1.3819
129	Uzbekistan	Both	<20 years	Tuberculosis	Number	2021	117.169	138.437	98.4779
134	Liberia	Both	<20 years	Tuberculosis	Rate	2021	3.21527	6.33594	1.86356
83	Peru	Both	<20 years	Tuberculosis	Number	2021	112.953	149.152	83.9247
36	Tajikistan	Both	<20 years	Tuberculosis	Rate	2021	3.19245	4.65827	2.09121
269	Morocco	Both	<20 years	Tuberculosis	Number	2021	96.9473	156.957	66.5834
138	Ghana	Both	<20 years	Tuberculosis	Rate	2021	2.98398	6.11079	1.88035
9	Bolivia (Plurinational State of)	Both	<20 years	Tuberculosis	Number	2021	94.8968	129.885	66.9331
216	Philippines	Both	<20 years	Tuberculosis	Rate	2021	2.92595	3.39648	2.47415
133	Liberia	Both	<20 years	Tuberculosis	Number	2021	89.7072	176.775	51.994
104	Gabon	Both	<20 years	Tuberculosis	Rate	2021	2.83202	4.56845	1.45061
285	Thailand	Both	<20 years	Tuberculosis	Number	2021	88.2072	107.811	71.2988
220	Bangladesh	Both	<20 years	Tuberculosis	Rate	2021	2.73138	3.38642	2.10725
171	Guinea-Bissau	Both	<20 years	Tuberculosis	Number	2021	86.0995	148.584	56.8414
20	Democratic People's Republic of Korea	Both	<20 years	Tuberculosis	Rate	2021	2.62298	3.73152	1.88015
193	Mexico	Both	<20 years	Tuberculosis	Number	2021	79.922	93.401	69.3059
288	India	Both	<20 years	Tuberculosis	Rate	2021	2.57477	3.19728	2.12083
391	Namibia	Both	<20 years	Tuberculosis	Number	2021	77.0947	116.613	50.8675
266	Senegal	Both	<20 years	Tuberculosis	Rate	2021	2.47695	4.06732	1.71719
199	Botswana	Both	<20 years	Tuberculosis	Number	2021	76.8389	110.974	51.5015
10	Bolivia (Plurinational State of)	Both	<20 years	Tuberculosis	Rate	2021	2.08712	2.85664	1.4721
15	Algeria	Both	<20 years	Tuberculosis	Number	2021	72.6407	103.685	53.3999
362	Nepal	Both	<20 years	Tuberculosis	Rate	2021	1.71156	2.31329	1.21345
211	Eswatini	Both	<20 years	Tuberculosis	Number	2021	65.1951	90.9276	44.4786
368	Mongolia	Both	<20 years	Tuberculosis	Rate	2021	1.70213	2.45773	1.23795
293	Timor-Leste	Both	<20 years	Tuberculosis	Number	2021	60.6701	82.7454	42.9382
168	Solomon Islands	Both	<20 years	Tuberculosis	Rate	2021	1.65031	2.21963	1.27206
105	Egypt	Both	<20 years	Tuberculosis	Number	2021	54.8929	69.5892	43.6724
272	Mauritania	Both	<20 years	Tuberculosis	Rate	2021	1.64077	2.74537	1.13551
41	Gambia	Both	<20 years	Tuberculosis	Number	2021	53.3301	84.7088	35.5557
150	Vanuatu	Both	<20 years	Tuberculosis	Rate	2021	1.48057	2.03713	1.01054
119	Iraq	Both	<20 years	Tuberculosis	Number	2021	41.4954	52.2009	31.8692
228	Bhutan	Both	<20 years	Tuberculosis	Rate	2021	1.37805	2.48748	0.740322
271	Mauritania	Both	<20 years	Tuberculosis	Number	2021	38.2657	64.0268	26.482
32	Turkmenistan	Both	<20 years	Tuberculosis	Rate	2021	1.32553	1.6083	1.0744
155	Russian Federation	Both	<20 years	Tuberculosis	Number	2021	36.0843	38.2761	33.4091
82	Micronesia (Federated States of)	Both	<20 years	Tuberculosis	Rate	2021	1.17908	1.58121	0.867266
111	Dominican Republic	Both	<20 years	Tuberculosis	Number	2021	33.2634	45.4048	24.8377
250	Azerbaijan	Both	<20 years	Tuberculosis	Rate	2021	1.02739	1.40546	0.779614
249	Azerbaijan	Both	<20 years	Tuberculosis	Number	2021	31.3023	42.8213	23.7532
338	Viet Nam	Both	<20 years	Tuberculosis	Rate	2021	0.954884	1.24932	0.715401
205	Malaysia	Both	<20 years	Tuberculosis	Number	2021	28.5873	35.5989	23.5791
130	Uzbekistan	Both	<20 years	Tuberculosis	Rate	2021	0.929167	1.09783	0.780942
303	Venezuela (Bolivarian Republic of)	Both	<20 years	Tuberculosis	Number	2021	26.7631	34.8444	20.0966
84	Peru	Both	<20 years	Tuberculosis	Rate	2021	0.902866	1.19222	0.670834
31	Turkmenistan	Both	<20 years	Tuberculosis	Number	2021	25.9876	31.5316	21.0642
310	Sudan	Both	<20 years	Tuberculosis	Rate	2021	0.896639	1.3379	0.577797
69	Ecuador	Both	<20 years	Tuberculosis	Number	2021	25.7479	31.0422	21.1118
112	Dominican Republic	Both	<20 years	Tuberculosis	Rate	2021	0.854949	1.16701	0.638388
135	Djibouti	Both	<20 years	Tuberculosis	Number	2021	25.1546	39.5507	14.2861
2	Fiji	Both	<20 years	Tuberculosis	Rate	2021	0.787277	1.0249	0.583607
23	Equatorial Guinea	Both	<20 years	Tuberculosis	Number	2021	25.0649	47.8911	10.6424
152	Palau	Both	<20 years	Tuberculosis	Rate	2021	0.770071	1.03185	0.577903
191	Iran (Islamic Republic of)	Both	<20 years	Tuberculosis	Number	2021	24.2076	29.0006	20.777
270	Morocco	Both	<20 years	Tuberculosis	Rate	2021	0.75062	1.21525	0.515526
239	Kazakhstan	Both	<20 years	Tuberculosis	Number	2021	23.687	28.6126	19.7682
340	Kyrgyzstan	Both	<20 years	Tuberculosis	Rate	2021	0.735747	0.856455	0.624141
103	Gabon	Both	<20 years	Tuberculosis	Number	2021	23.4222	37.7834	11.9973
102	Yemen	Both	<20 years	Tuberculosis	Rate	2021	0.685086	1.01808	0.440282
49	Colombia	Both	<20 years	Tuberculosis	Number	2021	22.961	29.2731	17.9761
54	Samoa	Both	<20 years	Tuberculosis	Rate	2021	0.682967	0.961909	0.485056
367	Mongolia	Both	<20 years	Tuberculosis	Number	2021	22.3438	32.2625	16.2505
286	Thailand	Both	<20 years	Tuberculosis	Rate	2021	0.646292	0.78993	0.522405
339	Kyrgyzstan	Both	<20 years	Tuberculosis	Number	2021	20.7689	24.1763	17.6184
78	Niue	Both	<20 years	Tuberculosis	Rate	2021	0.611591	0.758422	0.47941
185	Argentina	Both	<20 years	Tuberculosis	Number	2021	19.6093	22.2717	17.2994
242	Sao Tome and Principe	Both	<20 years	Tuberculosis	Rate	2021	0.574675	0.969725	0.363457
181	Guatemala	Both	<20 years	Tuberculosis	Number	2021	18.4406	22.5007	15.2511
290	Guam	Both	<20 years	Tuberculosis	Rate	2021	0.530695	0.657433	0.423378
187	Turkey	Both	<20 years	Tuberculosis	Number	2021	17.7336	22.1026	13.9445
30	Cabo Verde	Both	<20 years	Tuberculosis	Rate	2021	0.522787	0.973317	0.332265
177	Comoros	Both	<20 years	Tuberculosis	Number	2021	17.6225	24.8467	11.5075
400	Guyana	Both	<20 years	Tuberculosis	Rate	2021	0.521645	0.673011	0.400584
217	Honduras	Both	<20 years	Tuberculosis	Number	2021	16.9557	25.751	10.0267
214	Maldives	Both	<20 years	Tuberculosis	Rate	2021	0.494537	0.623649	0.393399
349	Saudi Arabia	Both	<20 years	Tuberculosis	Number	2021	15.0085	20.8007	10.891
142	Northern Mariana Islands	Both	<20 years	Tuberculosis	Rate	2021	0.478626	0.617423	0.376838
267	Sri Lanka	Both	<20 years	Tuberculosis	Number	2021	14.1458	19.3836	10.3135
386	Paraguay	Both	<20 years	Tuberculosis	Rate	2021	0.477575	0.644559	0.343856
385	Paraguay	Both	<20 years	Tuberculosis	Number	2021	12.7544	17.214	9.18324
16	Algeria	Both	<20 years	Tuberculosis	Rate	2021	0.441616	0.63035	0.324642
403	Romania	Both	<20 years	Tuberculosis	Number	2021	10.963	13.1044	9.11816
158	Tonga	Both	<20 years	Tuberculosis	Rate	2021	0.437954	0.590918	0.317821
159	Ukraine	Both	<20 years	Tuberculosis	Number	2021	10.6568	12.7749	8.88662
360	Tokelau	Both	<20 years	Tuberculosis	Rate	2021	0.397961	0.519033	0.31073
325	Nicaragua	Both	<20 years	Tuberculosis	Number	2021	9.97686	12.3576	7.93512
218	Honduras	Both	<20 years	Tuberculosis	Rate	2021	0.389743	0.591909	0.230472
393	Libya	Both	<20 years	Tuberculosis	Number	2021	7.47842	11.1323	4.59372
70	Ecuador	Both	<20 years	Tuberculosis	Rate	2021	0.389161	0.469179	0.319089
223	Chile	Both	<20 years	Tuberculosis	Number	2021	6.6648	7.47187	5.95506
274	Panama	Both	<20 years	Tuberculosis	Rate	2021	0.384063	0.472439	0.311499
25	Kiribati	Both	<20 years	Tuberculosis	Number	2021	6.47786	8.85049	4.88577
326	Nicaragua	Both	<20 years	Tuberculosis	Rate	2021	0.383835	0.475427	0.305284
225	El Salvador	Both	<20 years	Tuberculosis	Number	2021	6.11613	8.09234	4.55629
162	Dominica	Both	<20 years	Tuberculosis	Rate	2021	0.373224	0.498968	0.265918
273	Panama	Both	<20 years	Tuberculosis	Number	2021	5.78871	7.12075	4.69501
394	Libya	Both	<20 years	Tuberculosis	Rate	2021	0.358243	0.533278	0.220056
167	Solomon Islands	Both	<20 years	Tuberculosis	Number	2021	5.45829	7.34125	4.20724
240	Kazakhstan	Both	<20 years	Tuberculosis	Rate	2021	0.352271	0.425524	0.293991
7	Syrian Arab Republic	Both	<20 years	Tuberculosis	Number	2021	5.18315	7.12478	3.65336
204	Belize	Both	<20 years	Tuberculosis	Rate	2021	0.315846	0.368337	0.269119
275	United States of America	Both	<20 years	Tuberculosis	Number	2021	5.0394	5.41183	4.66327
304	Venezuela (Bolivarian Republic of)	Both	<20 years	Tuberculosis	Rate	2021	0.305801	0.39814	0.229628
17	Tunisia	Both	<20 years	Tuberculosis	Number	2021	3.971	6.45263	2.59009
182	Guatemala	Both	<20 years	Tuberculosis	Rate	2021	0.278773	0.340149	0.230556
313	Republic of Korea	Both	<20 years	Tuberculosis	Number	2021	3.71682	4.47291	3.11787
206	Malaysia	Both	<20 years	Tuberculosis	Rate	2021	0.278759	0.34713	0.229924
227	Bhutan	Both	<20 years	Tuberculosis	Number	2021	3.5137	6.34247	1.88764
404	Romania	Both	<20 years	Tuberculosis	Rate	2021	0.271304	0.324297	0.225648
93	Taiwan (Province of China)	Both	<20 years	Tuberculosis	Number	2021	3.46259	3.91461	3.0536
226	El Salvador	Both	<20 years	Tuberculosis	Rate	2021	0.256756	0.339718	0.191274
1	Fiji	Both	<20 years	Tuberculosis	Number	2021	2.76042	3.59361	2.0463
264	Brazil	Both	<20 years	Tuberculosis	Rate	2021	0.243973	0.28317	0.208993
143	Jordan	Both	<20 years	Tuberculosis	Number	2021	2.31797	2.96607	1.84378
120	Iraq	Both	<20 years	Tuberculosis	Rate	2021	0.235276	0.295975	0.180696
149	Vanuatu	Both	<20 years	Tuberculosis	Number	2021	2.18293	3.00351	1.48992
268	Sri Lanka	Both	<20 years	Tuberculosis	Rate	2021	0.205014	0.280924	0.149472
251	Palestine	Both	<20 years	Tuberculosis	Number	2021	1.80055	2.88203	1.28029
176	American Samoa	Both	<20 years	Tuberculosis	Rate	2021	0.204317	0.264604	0.153349
301	Georgia	Both	<20 years	Tuberculosis	Number	2021	1.74661	2.1169	1.46291
316	Suriname	Both	<20 years	Tuberculosis	Rate	2021	0.204038	0.262452	0.157428
57	Marshall Islands	Both	<20 years	Tuberculosis	Number	2021	1.69062	2.26931	1.09778
302	Georgia	Both	<20 years	Tuberculosis	Rate	2021	0.18795	0.227796	0.157421
381	France	Both	<20 years	Tuberculosis	Number	2021	1.66416	1.82507	1.4926
194	Mexico	Both	<20 years	Tuberculosis	Rate	2021	0.185216	0.216452	0.160613
399	Guyana	Both	<20 years	Tuberculosis	Number	2021	1.46432	1.88923	1.12449
236	Brunei Darussalam	Both	<20 years	Tuberculosis	Rate	2021	0.175753	0.21765	0.141573
259	Japan	Both	<20 years	Tuberculosis	Number	2021	1.34436	1.4396	1.23916
234	Saint Lucia	Both	<20 years	Tuberculosis	Rate	2021	0.158817	0.20059	0.123963
59	Belarus	Both	<20 years	Tuberculosis	Number	2021	1.19442	1.49865	0.947763
50	Colombia	Both	<20 years	Tuberculosis	Rate	2021	0.157706	0.20106	0.123467
29	Cabo Verde	Both	<20 years	Tuberculosis	Number	2021	1.00765	1.87602	0.640425
12	Seychelles	Both	<20 years	Tuberculosis	Rate	2021	0.155471	0.190335	0.127066
139	Republic of Moldova	Both	<20 years	Tuberculosis	Number	2021	0.98257	1.2406	0.778667
350	Saudi Arabia	Both	<20 years	Tuberculosis	Rate	2021	0.14811	0.20527	0.107477
209	Kuwait	Both	<20 years	Tuberculosis	Number	2021	0.976033	1.1555	0.818006
186	Argentina	Both	<20 years	Tuberculosis	Rate	2021	0.143013	0.162431	0.126167
255	Armenia	Both	<20 years	Tuberculosis	Number	2021	0.960481	1.16543	0.790149
140	Republic of Moldova	Both	<20 years	Tuberculosis	Rate	2021	0.141125	0.178185	0.111839
169	United Kingdom	Both	<20 years	Tuberculosis	Number	2021	0.9117	0.955392	0.864978
224	Chile	Both	<20 years	Tuberculosis	Rate	2021	0.13619	0.152682	0.121687
343	Lebanon	Both	<20 years	Tuberculosis	Number	2021	0.788044	0.989206	0.62764
356	China	Both	<20 years	Tuberculosis	Rate	2021	0.133131	0.161531	0.109943
183	Germany	Both	<20 years	Tuberculosis	Number	2021	0.7798	0.878877	0.696824
160	Ukraine	Both	<20 years	Tuberculosis	Rate	2021	0.126187	0.151268	0.105227
245	Uruguay	Both	<20 years	Tuberculosis	Number	2021	0.741019	0.863223	0.637443
256	Armenia	Both	<20 years	Tuberculosis	Rate	2021	0.125862	0.152719	0.103542
341	Oman	Both	<20 years	Tuberculosis	Number	2021	0.723468	1.03317	0.54886
148	Saint Kitts and Nevis	Both	<20 years	Tuberculosis	Rate	2021	0.119889	0.146651	0.0949207
401	Qatar	Both	<20 years	Tuberculosis	Number	2021	0.713872	0.978878	0.526686
402	Qatar	Both	<20 years	Tuberculosis	Rate	2021	0.119558	0.163941	0.0882084
307	Italy	Both	<20 years	Tuberculosis	Number	2021	0.711472	0.775891	0.645099
106	Egypt	Both	<20 years	Tuberculosis	Rate	2021	0.117922	0.149493	0.0938177
53	Samoa	Both	<20 years	Tuberculosis	Number	2021	0.689401	0.970971	0.489626
408	Saint Vincent and the Grenadines	Both	<20 years	Tuberculosis	Rate	2021	0.115864	0.141414	0.0951663
195	Costa Rica	Both	<20 years	Tuberculosis	Number	2021	0.687523	0.786895	0.596721
62	Bahamas	Both	<20 years	Tuberculosis	Rate	2021	0.113297	0.150259	0.0866351
213	Maldives	Both	<20 years	Tuberculosis	Number	2021	0.644413	0.812654	0.512624
18	Tunisia	Both	<20 years	Tuberculosis	Rate	2021	0.11075	0.179962	0.0722368
117	Albania	Both	<20 years	Tuberculosis	Number	2021	0.585652	0.830851	0.42884
156	Russian Federation	Both	<20 years	Tuberculosis	Rate	2021	0.106791	0.113277	0.0988737
241	Sao Tome and Principe	Both	<20 years	Tuberculosis	Number	2021	0.585037	0.98721	0.370011
8	Syrian Arab Republic	Both	<20 years	Tuberculosis	Rate	2021	0.0952767	0.130968	0.0671561
97	United Arab Emirates	Both	<20 years	Tuberculosis	Number	2021	0.561448	1.04174	0.219099
118	Albania	Both	<20 years	Tuberculosis	Rate	2021	0.0949007	0.134633	0.0694904
203	Belize	Both	<20 years	Tuberculosis	Number	2021	0.533936	0.622672	0.454945
192	Iran (Islamic Republic of)	Both	<20 years	Tuberculosis	Rate	2021	0.0936298	0.112168	0.080361
81	Micronesia (Federated States of)	Both	<20 years	Tuberculosis	Number	2021	0.488661	0.655322	0.359432
210	Kuwait	Both	<20 years	Tuberculosis	Rate	2021	0.0890977	0.10548	0.0746721
99	Bosnia and Herzegovina	Both	<20 years	Tuberculosis	Number	2021	0.488202	0.605103	0.380847
306	Greenland	Both	<20 years	Tuberculosis	Rate	2021	0.0876107	0.124377	0.0618287
65	Spain	Both	<20 years	Tuberculosis	Number	2021	0.442342	0.491516	0.399637
94	Taiwan (Province of China)	Both	<20 years	Tuberculosis	Rate	2021	0.0855919	0.0967655	0.0754821
67	Lithuania	Both	<20 years	Tuberculosis	Number	2021	0.396676	0.449936	0.349107
246	Uruguay	Both	<20 years	Tuberculosis	Rate	2021	0.082032	0.0955602	0.0705661
357	Canada	Both	<20 years	Tuberculosis	Number	2021	0.394839	0.446533	0.349404
374	Trinidad and Tobago	Both	<20 years	Tuberculosis	Rate	2021	0.0765238	0.0995872	0.0581594
315	Suriname	Both	<20 years	Tuberculosis	Number	2021	0.387372	0.498274	0.298883
40	Bahrain	Both	<20 years	Tuberculosis	Rate	2021	0.0750441	0.103054	0.0597302
115	Bulgaria	Both	<20 years	Tuberculosis	Number	2021	0.353835	0.413838	0.292111
252	Palestine	Both	<20 years	Tuberculosis	Rate	2021	0.0747785	0.119693	0.0531718
397	Poland	Both	<20 years	Tuberculosis	Number	2021	0.31157	0.344027	0.279417
68	Lithuania	Both	<20 years	Tuberculosis	Rate	2021	0.0740354	0.0839757	0.0651572
253	Singapore	Both	<20 years	Tuberculosis	Number	2021	0.309283	0.353809	0.265792
100	Bosnia and Herzegovina	Both	<20 years	Tuberculosis	Rate	2021	0.0734052	0.0909823	0.0572635
39	Bahrain	Both	<20 years	Tuberculosis	Number	2021	0.302815	0.41584	0.241021
188	Turkey	Both	<20 years	Tuberculosis	Rate	2021	0.0717604	0.0894402	0.0564277
109	Cuba	Both	<20 years	Tuberculosis	Number	2021	0.297876	0.348658	0.254048
60	Belarus	Both	<20 years	Tuberculosis	Rate	2021	0.0589758	0.0739978	0.046797
373	Trinidad and Tobago	Both	<20 years	Tuberculosis	Number	2021	0.278534	0.362481	0.211691
80	Latvia	Both	<20 years	Tuberculosis	Rate	2021	0.0548272	0.0624015	0.0474356
295	Hungary	Both	<20 years	Tuberculosis	Number	2021	0.275716	0.328122	0.227266
328	Mauritius	Both	<20 years	Tuberculosis	Rate	2021	0.0523503	0.0598721	0.045875
87	Portugal	Both	<20 years	Tuberculosis	Number	2021	0.261668	0.300885	0.222734
196	Costa Rica	Both	<20 years	Tuberculosis	Rate	2021	0.0502217	0.0574805	0.0435888
289	Guam	Both	<20 years	Tuberculosis	Number	2021	0.257309	0.318758	0.205275
342	Oman	Both	<20 years	Tuberculosis	Rate	2021	0.0484952	0.0692551	0.036791
317	Jamaica	Both	<20 years	Tuberculosis	Number	2021	0.251666	0.323899	0.192107
344	Lebanon	Both	<20 years	Tuberculosis	Rate	2021	0.0472949	0.0593677	0.0376681
387	Serbia	Both	<20 years	Tuberculosis	Number	2021	0.242701	0.301935	0.195908
144	Jordan	Both	<20 years	Tuberculosis	Rate	2021	0.0470646	0.0602237	0.0374366
351	Australia	Both	<20 years	Tuberculosis	Number	2021	0.239674	0.27416	0.207474
314	Republic of Korea	Both	<20 years	Tuberculosis	Rate	2021	0.0443363	0.0533553	0.0371916
235	Brunei Darussalam	Both	<20 years	Tuberculosis	Number	2021	0.226963	0.281068	0.182825
244	Cook Islands	Both	<20 years	Tuberculosis	Rate	2021	0.0418086	0.0532138	0.0328663
157	Tonga	Both	<20 years	Tuberculosis	Number	2021	0.217149	0.292992	0.157584
202	North Macedonia	Both	<20 years	Tuberculosis	Rate	2021	0.0377004	0.0470031	0.0296095
79	Latvia	Both	<20 years	Tuberculosis	Number	2021	0.212227	0.241546	0.183616
56	Estonia	Both	<20 years	Tuberculosis	Rate	2021	0.0363334	0.0417741	0.0313955
335	Croatia	Both	<20 years	Tuberculosis	Number	2021	0.202177	0.239885	0.168601
98	United Arab Emirates	Both	<20 years	Tuberculosis	Rate	2021	0.0331221	0.0614569	0.0129256
331	Slovakia	Both	<20 years	Tuberculosis	Number	2021	0.201925	0.252044	0.158726
22	Barbados	Both	<20 years	Tuberculosis	Rate	2021	0.0309536	0.0421002	0.0220206
281	Tuvalu	Both	<20 years	Tuberculosis	Number	2021	0.179802	0.234118	0.128863
318	Jamaica	Both	<20 years	Tuberculosis	Rate	2021	0.0308653	0.0397243	0.0235607
95	Nauru	Both	<20 years	Tuberculosis	Number	2021	0.178303	0.24338	0.121792
254	Singapore	Both	<20 years	Tuberculosis	Rate	2021	0.0296419	0.0339093	0.0254737
201	North Macedonia	Both	<20 years	Tuberculosis	Number	2021	0.168354	0.209896	0.132223
354	United States Virgin Islands	Both	<20 years	Tuberculosis	Rate	2021	0.0288562	0.0420922	0.019425
327	Mauritius	Both	<20 years	Tuberculosis	Number	2021	0.15543	0.177763	0.136205
116	Bulgaria	Both	<20 years	Tuberculosis	Rate	2021	0.0273382	0.0319742	0.0225693
27	Netherlands	Both	<20 years	Tuberculosis	Number	2021	0.151018	0.168695	0.132952
34	Antigua and Barbuda	Both	<20 years	Tuberculosis	Rate	2021	0.0271988	0.0312918	0.0239291
279	Greece	Both	<20 years	Tuberculosis	Number	2021	0.146594	0.166798	0.12663
376	Grenada	Both	<20 years	Tuberculosis	Rate	2021	0.0268174	0.0311291	0.0229888
61	Bahamas	Both	<20 years	Tuberculosis	Number	2021	0.130593	0.173198	0.0998612
336	Croatia	Both	<20 years	Tuberculosis	Rate	2021	0.0250924	0.0297723	0.0209253
291	Israel	Both	<20 years	Tuberculosis	Number	2021	0.124424	0.143969	0.107368
384	Montenegro	Both	<20 years	Tuberculosis	Rate	2021	0.0203178	0.0264227	0.015169
189	Puerto Rico	Both	<20 years	Tuberculosis	Number	2021	0.107274	0.132705	0.0863203
332	Slovakia	Both	<20 years	Tuberculosis	Rate	2021	0.0180113	0.0224818	0.0141581
55	Estonia	Both	<20 years	Tuberculosis	Number	2021	0.101843	0.117094	0.0880023
190	Puerto Rico	Both	<20 years	Tuberculosis	Rate	2021	0.0164157	0.0203074	0.0132093
121	Belgium	Both	<20 years	Tuberculosis	Number	2021	0.0949674	0.108759	0.0836586
296	Hungary	Both	<20 years	Tuberculosis	Rate	2021	0.0147019	0.0174963	0.0121184
377	Finland	Both	<20 years	Tuberculosis	Number	2021	0.0934661	0.109323	0.0799607
88	Portugal	Both	<20 years	Tuberculosis	Rate	2021	0.0136517	0.0156977	0.0116204
197	Austria	Both	<20 years	Tuberculosis	Number	2021	0.0929808	0.104719	0.0813966
388	Serbia	Both	<20 years	Tuberculosis	Rate	2021	0.0129519	0.0161129	0.0104547
299	Czechia	Both	<20 years	Tuberculosis	Number	2021	0.0869785	0.1004	0.0733283
110	Cuba	Both	<20 years	Tuberculosis	Rate	2021	0.0124053	0.0145202	0.0105801
161	Dominica	Both	<20 years	Tuberculosis	Number	2021	0.0725018	0.0969286	0.0516568
382	France	Both	<20 years	Tuberculosis	Rate	2021	0.010565	0.0115866	0.00947584
141	Northern Mariana Islands	Both	<20 years	Tuberculosis	Number	2021	0.0717786	0.0925938	0.0565137
44	Monaco	Both	<20 years	Tuberculosis	Rate	2021	0.0103597	0.0131065	0.00817063
233	Saint Lucia	Both	<20 years	Tuberculosis	Number	2021	0.0666366	0.0841641	0.0520126
378	Finland	Both	<20 years	Tuberculosis	Rate	2021	0.00813797	0.00951862	0.00696208
165	Switzerland	Both	<20 years	Tuberculosis	Number	2021	0.0570226	0.0637242	0.0501784
280	Greece	Both	<20 years	Tuberculosis	Rate	2021	0.00769401	0.00875445	0.00664622
405	Ireland	Both	<20 years	Tuberculosis	Number	2021	0.0556712	0.0643241	0.0478013
308	Italy	Both	<20 years	Tuberculosis	Rate	2021	0.00678912	0.00740382	0.00615576
11	Seychelles	Both	<20 years	Tuberculosis	Number	2021	0.0474619	0.0581051	0.0387904
260	Japan	Both	<20 years	Tuberculosis	Rate	2021	0.00633139	0.00677993	0.00583594
175	American Samoa	Both	<20 years	Tuberculosis	Number	2021	0.0390833	0.0506153	0.0293336
276	United States of America	Both	<20 years	Tuberculosis	Rate	2021	0.00619758	0.00665561	0.00573501
407	Saint Vincent and the Grenadines	Both	<20 years	Tuberculosis	Number	2021	0.0390511	0.0476626	0.0320751
170	United Kingdom	Both	<20 years	Tuberculosis	Rate	2021	0.00582382	0.00610291	0.00552536
37	New Zealand	Both	<20 years	Tuberculosis	Number	2021	0.0373235	0.0420492	0.0325223
390	Iceland	Both	<20 years	Tuberculosis	Rate	2021	0.00534151	0.00614661	0.00462039
85	Sweden	Both	<20 years	Tuberculosis	Number	2021	0.036754	0.0430741	0.0312745
198	Austria	Both	<20 years	Tuberculosis	Rate	2021	0.00529838	0.00596726	0.00463827
151	Palau	Both	<20 years	Tuberculosis	Number	2021	0.0341001	0.0456921	0.0255906
66	Spain	Both	<20 years	Tuberculosis	Rate	2021	0.00502241	0.00558074	0.00453753
63	Norway	Both	<20 years	Tuberculosis	Number	2021	0.0334237	0.0369819	0.0301387
184	Germany	Both	<20 years	Tuberculosis	Rate	2021	0.00488996	0.00551125	0.00436964
383	Montenegro	Both	<20 years	Tuberculosis	Number	2021	0.0305559	0.039737	0.0228127
358	Canada	Both	<20 years	Tuberculosis	Rate	2021	0.00479821	0.00542642	0.00424608
329	Denmark	Both	<20 years	Tuberculosis	Number	2021	0.0281475	0.0314678	0.0248364
406	Ireland	Both	<20 years	Tuberculosis	Rate	2021	0.00421242	0.00486715	0.00361694
21	Barbados	Both	<20 years	Tuberculosis	Number	2021	0.0205472	0.0279463	0.0146174
14	Slovenia	Both	<20 years	Tuberculosis	Rate	2021	0.00417497	0.00485013	0.00357871
13	Slovenia	Both	<20 years	Tuberculosis	Number	2021	0.0169012	0.0196344	0.0144874
28	Netherlands	Both	<20 years	Tuberculosis	Rate	2021	0.00409145	0.00457035	0.003602
147	Saint Kitts and Nevis	Both	<20 years	Tuberculosis	Number	2021	0.0168589	0.0206221	0.0133478
174	San Marino	Both	<20 years	Tuberculosis	Rate	2021	0.00408943	0.00557064	0.00282764
305	Greenland	Both	<20 years	Tuberculosis	Number	2021	0.0134663	0.0191175	0.00950344
398	Poland	Both	<20 years	Tuberculosis	Rate	2021	0.00404709	0.00446869	0.00362945
145	Cyprus	Both	<20 years	Tuberculosis	Number	2021	0.0114166	0.0151235	0.00894032
146	Cyprus	Both	<20 years	Tuberculosis	Rate	2021	0.0040046	0.00530487	0.00313599
375	Grenada	Both	<20 years	Tuberculosis	Number	2021	0.00807328	0.0093713	0.00692069
300	Czechia	Both	<20 years	Tuberculosis	Rate	2021	0.00391704	0.00452148	0.00330231
33	Antigua and Barbuda	Both	<20 years	Tuberculosis	Number	2021	0.00635471	0.00731099	0.00559078
352	Australia	Both	<20 years	Tuberculosis	Rate	2021	0.00384198	0.00439478	0.00332581
353	United States Virgin Islands	Both	<20 years	Tuberculosis	Number	2021	0.00525746	0.00766899	0.00353914
122	Belgium	Both	<20 years	Tuberculosis	Rate	2021	0.00373263	0.00427468	0.00328815
389	Iceland	Both	<20 years	Tuberculosis	Number	2021	0.00475954	0.00547693	0.00411699
292	Israel	Both	<20 years	Tuberculosis	Rate	2021	0.00368837	0.00426775	0.00318276
77	Niue	Both	<20 years	Tuberculosis	Number	2021	0.0032295	0.00400484	0.00253152
166	Switzerland	Both	<20 years	Tuberculosis	Rate	2021	0.00323515	0.00361537	0.00284685
369	Luxembourg	Both	<20 years	Tuberculosis	Number	2021	0.00307218	0.00363827	0.00260805
38	New Zealand	Both	<20 years	Tuberculosis	Rate	2021	0.00286338	0.00322593	0.00249504
243	Cook Islands	Both	<20 years	Tuberculosis	Number	2021	0.00216687	0.00275798	0.0017034
64	Norway	Both	<20 years	Tuberculosis	Rate	2021	0.0026923	0.00297892	0.00242769
359	Tokelau	Both	<20 years	Tuberculosis	Number	2021	0.00203586	0.00265523	0.00158961
164	Bermuda	Both	<20 years	Tuberculosis	Rate	2021	0.0024723	0.00312425	0.00197787
5	Malta	Both	<20 years	Tuberculosis	Number	2021	0.00201115	0.0023644	0.00167274
6	Malta	Both	<20 years	Tuberculosis	Rate	2021	0.00239547	0.00281623	0.00199239
43	Monaco	Both	<20 years	Tuberculosis	Number	2021	0.000701341	0.000887296	0.000553142
370	Luxembourg	Both	<20 years	Tuberculosis	Rate	2021	0.00227706	0.00269663	0.00193305
163	Bermuda	Both	<20 years	Tuberculosis	Number	2021	0.000284244	0.000359201	0.000227399
330	Denmark	Both	<20 years	Tuberculosis	Rate	2021	0.00217488	0.00243144	0.00191905
173	San Marino	Both	<20 years	Tuberculosis	Number	2021	0.000255141	0.000347555	0.000176418
86	Sweden	Both	<20 years	Tuberculosis	Rate	2021	0.00152171	0.00178338	0.00129484
123	Andorra	Both	<20 years	Tuberculosis	Number	2021	0.000195607	0.000258494	0.000142528
124	Andorra	Both	<20 years	Tuberculosis	Rate	2021	0.00136045	0.00179784	0.000991291
	Data sources：URL(https://vizhub.healthdata.org/gbd-results/).
