# Supplementary material for: Tuberculosis incidence, deaths and disability-adjusted life years in children and adolescence, 1990–2021: Results from the Global Burden of Disease Study 2021
Source: PLoS One. 2025 Mar 10;20(3):e0317880. doi: 10.1371/journal.pone.0317880 (PMC11892809; doi:10.1371/journal.pone.0317880)
Supplement: S7 Table — (XLSX) [file pone.0317880.s011.xlsx]

## Sheet: S7 Table
	S7 Table. DALYs number, Age-standardized DALYs rate under the age of 20 in 204 countries and territories in 2021.
	location	sex	age	cause	metric	year	val	upper	lower
39	India	Both	<20 years	Tuberculosis	Number	2021	1.18627e+06	1.47328e+06	987064
340	Central African Republic	Both	<20 years	Tuberculosis	Rate	2021	4610.3	6439.28	3187.55
371	Nigeria	Both	<20 years	Tuberculosis	Number	2021	1.12298e+06	1.64448e+06	681849
56	Somalia	Both	<20 years	Tuberculosis	Rate	2021	2349.8	4238.77	1321.57
151	Pakistan	Both	<20 years	Tuberculosis	Number	2021	759761	945066	600128
276	South Sudan	Both	<20 years	Tuberculosis	Rate	2021	2329.39	3582.14	1587.38
89	Democratic Republic of the Congo	Both	<20 years	Tuberculosis	Number	2021	596521	1.04205e+06	394776
378	Lesotho	Both	<20 years	Tuberculosis	Rate	2021	2150.2	2855.48	1459.11
203	Indonesia	Both	<20 years	Tuberculosis	Number	2021	327088	385347	275221
124	Zimbabwe	Both	<20 years	Tuberculosis	Rate	2021	1550.06	2045.72	1088.13
55	Somalia	Both	<20 years	Tuberculosis	Number	2021	300407	541902	168955
188	Chad	Both	<20 years	Tuberculosis	Rate	2021	1425.05	1991.56	983.326
227	Ethiopia	Both	<20 years	Tuberculosis	Number	2021	299999	374028	235156
350	Mozambique	Both	<20 years	Tuberculosis	Rate	2021	1321.92	1779	961.944
349	Mozambique	Both	<20 years	Tuberculosis	Number	2021	234695	315846	170785
326	Eritrea	Both	<20 years	Tuberculosis	Rate	2021	1300.52	2185.99	811.37
153	Angola	Both	<20 years	Tuberculosis	Number	2021	214783	289882	144428
90	Democratic Republic of the Congo	Both	<20 years	Tuberculosis	Rate	2021	1245.16	2175.15	824.047
257	United Republic of Tanzania	Both	<20 years	Tuberculosis	Number	2021	188860	258213	133229
296	Eswatini	Both	<20 years	Tuberculosis	Rate	2021	1176.4	1585.73	843.499
99	Uganda	Both	<20 years	Tuberculosis	Number	2021	166404	254781	112433
154	Angola	Both	<20 years	Tuberculosis	Rate	2021	1150.06	1552.19	773.349
263	Niger	Both	<20 years	Tuberculosis	Number	2021	161934	303781	100763
264	Niger	Both	<20 years	Tuberculosis	Rate	2021	1038.92	1948.97	646.468
187	Chad	Both	<20 years	Tuberculosis	Number	2021	156037	218067	107670
186	Kiribati	Both	<20 years	Tuberculosis	Rate	2021	1018.98	1375.68	768.063
399	South Africa	Both	<20 years	Tuberculosis	Number	2021	152757	182299	128456
32	Burundi	Both	<20 years	Tuberculosis	Rate	2021	986.752	1386.45	647.428
121	Bangladesh	Both	<20 years	Tuberculosis	Number	2021	150477	181790	118301
16	Sierra Leone	Both	<20 years	Tuberculosis	Rate	2021	970.841	1499.17	681.976
347	Philippines	Both	<20 years	Tuberculosis	Number	2021	139721	161101	119724
372	Nigeria	Both	<20 years	Tuberculosis	Rate	2021	878.891	1287.04	533.644
339	Central African Republic	Both	<20 years	Tuberculosis	Number	2021	133422	186353	92248
12	Botswana	Both	<20 years	Tuberculosis	Rate	2021	817.418	1119.64	571.826
311	Afghanistan	Both	<20 years	Tuberculosis	Number	2021	128593	179629	96697.6
202	Burkina Faso	Both	<20 years	Tuberculosis	Rate	2021	809.456	1252.16	534.14
275	South Sudan	Both	<20 years	Tuberculosis	Number	2021	127822	196565	87105
38	Timor-Leste	Both	<20 years	Tuberculosis	Rate	2021	773.89	1044.61	558.024
5	Kenya	Both	<20 years	Tuberculosis	Number	2021	124985	175768	75498.6
400	South Africa	Both	<20 years	Tuberculosis	Rate	2021	766.932	915.248	644.925
123	Zimbabwe	Both	<20 years	Tuberculosis	Number	2021	123760	163335	86878.8
330	Madagascar	Both	<20 years	Tuberculosis	Rate	2021	739.613	1071.54	524.823
329	Madagascar	Both	<20 years	Tuberculosis	Number	2021	110526	160129	78428.3
208	Namibia	Both	<20 years	Tuberculosis	Rate	2021	732.32	1028.06	524.199
201	Burkina Faso	Both	<20 years	Tuberculosis	Number	2021	103657	160349	68400.9
312	Afghanistan	Both	<20 years	Tuberculosis	Rate	2021	723.38	1010.47	543.956
45	Myanmar	Both	<20 years	Tuberculosis	Number	2021	80004	107990	56376.9
316	Guinea-Bissau	Both	<20 years	Tuberculosis	Rate	2021	712.135	1194.18	497.096
31	Burundi	Both	<20 years	Tuberculosis	Number	2021	71781.6	100858	47097.4
152	Pakistan	Both	<20 years	Tuberculosis	Rate	2021	695.6	865.256	549.448
167	Malawi	Both	<20 years	Tuberculosis	Number	2021	70300.4	104367	48516.6
100	Uganda	Both	<20 years	Tuberculosis	Rate	2021	667.125	1021.43	450.751
353	Cameroon	Both	<20 years	Tuberculosis	Number	2021	70023.2	123633	44047.8
168	Malawi	Both	<20 years	Tuberculosis	Rate	2021	663.784	985.445	458.099
9	C么te d'Ivoire	Both	<20 years	Tuberculosis	Number	2021	63216.9	105991	41415.7
258	United Republic of Tanzania	Both	<20 years	Tuberculosis	Rate	2021	612.024	836.771	431.744
79	Mali	Both	<20 years	Tuberculosis	Number	2021	62393.5	108228	41459.2
104	Marshall Islands	Both	<20 years	Tuberculosis	Rate	2021	593.789	796.419	388.301
291	China	Both	<20 years	Tuberculosis	Number	2021	61276.7	75534.1	50945.4
368	Guinea	Both	<20 years	Tuberculosis	Rate	2021	575.582	979.615	376.094
335	Zambia	Both	<20 years	Tuberculosis	Number	2021	52282.1	78062	33671
248	Papua New Guinea	Both	<20 years	Tuberculosis	Rate	2021	567.802	795.117	383.336
391	Ghana	Both	<20 years	Tuberculosis	Number	2021	47741.2	91866.9	32499.4
228	Ethiopia	Both	<20 years	Tuberculosis	Rate	2021	524.493	653.917	411.127
15	Sierra Leone	Both	<20 years	Tuberculosis	Number	2021	44179.7	68222.2	31034.4
162	Comoros	Both	<20 years	Tuberculosis	Rate	2021	516.255	712.561	347.108
367	Guinea	Both	<20 years	Tuberculosis	Number	2021	42964.1	73122.9	28073.4
6	Kenya	Both	<20 years	Tuberculosis	Rate	2021	508.061	714.493	306.899
325	Eritrea	Both	<20 years	Tuberculosis	Number	2021	41833.1	70315.7	26098.9
214	Congo	Both	<20 years	Tuberculosis	Rate	2021	505.217	683.234	330.022
219	Viet Nam	Both	<20 years	Tuberculosis	Number	2021	31425.4	38848.1	25245.5
336	Zambia	Both	<20 years	Tuberculosis	Rate	2021	500.105	746.703	322.081
127	Benin	Both	<20 years	Tuberculosis	Number	2021	29989.2	63319.2	17497.4
180	Djibouti	Both	<20 years	Tuberculosis	Rate	2021	450.96	672.929	278.121
247	Papua New Guinea	Both	<20 years	Tuberculosis	Number	2021	27816.9	38953.2	18779.8
76	Haiti	Both	<20 years	Tuberculosis	Rate	2021	440.489	765.751	294.689
73	Cambodia	Both	<20 years	Tuberculosis	Number	2021	27780.4	40486.4	18438
10	C么te d'Ivoire	Both	<20 years	Tuberculosis	Rate	2021	439.475	736.832	287.916
137	Rwanda	Both	<20 years	Tuberculosis	Number	2021	25860.5	35737	17696.5
80	Mali	Both	<20 years	Tuberculosis	Rate	2021	438.37	760.4	291.288
75	Haiti	Both	<20 years	Tuberculosis	Number	2021	24701.5	42941.4	16525.4
382	Togo	Both	<20 years	Tuberculosis	Rate	2021	428.064	711.305	293.898
217	Nepal	Both	<20 years	Tuberculosis	Number	2021	20425.9	26342	15271
346	Gambia	Both	<20 years	Tuberculosis	Rate	2021	427.92	632.1	305.534
221	Senegal	Both	<20 years	Tuberculosis	Number	2021	19565.9	30896.2	14180.9
74	Cambodia	Both	<20 years	Tuberculosis	Rate	2021	418.94	610.552	278.053
377	Lesotho	Both	<20 years	Tuberculosis	Number	2021	18036.4	23952.4	12239.4
354	Cameroon	Both	<20 years	Tuberculosis	Rate	2021	414.271	731.436	260.595
381	Togo	Both	<20 years	Tuberculosis	Number	2021	17873.4	29699.9	12271.4
102	Lao People's Democratic Republic	Both	<20 years	Tuberculosis	Rate	2021	404.417	573.875	258.448
355	Sudan	Both	<20 years	Tuberculosis	Number	2021	17181.9	25141.5	11356.1
138	Rwanda	Both	<20 years	Tuberculosis	Rate	2021	401.68	555.087	274.873
47	Brazil	Both	<20 years	Tuberculosis	Number	2021	15396	17889.7	13293.2
128	Benin	Both	<20 years	Tuberculosis	Rate	2021	398.989	842.426	232.793
41	Democratic People's Republic of Korea	Both	<20 years	Tuberculosis	Number	2021	14778.4	20743.4	10774.6
46	Myanmar	Both	<20 years	Tuberculosis	Rate	2021	385.224	519.98	271.458
69	Tajikistan	Both	<20 years	Tuberculosis	Number	2021	12719.3	18532.3	8397.6
204	Indonesia	Both	<20 years	Tuberculosis	Rate	2021	362.554	427.129	305.062
213	Congo	Both	<20 years	Tuberculosis	Number	2021	12564	16991	8207.13
304	Equatorial Guinea	Both	<20 years	Tuberculosis	Rate	2021	331.369	575.465	183.833
101	Lao People's Democratic Republic	Both	<20 years	Tuberculosis	Number	2021	12098.2	17167.6	7731.52
348	Philippines	Both	<20 years	Tuberculosis	Rate	2021	312.033	359.78	267.373
333	Yemen	Both	<20 years	Tuberculosis	Number	2021	11199.1	16179.9	7346.83
130	Liberia	Both	<20 years	Tuberculosis	Rate	2021	311.693	571.328	199.582
401	Uzbekistan	Both	<20 years	Tuberculosis	Number	2021	11044.1	12977.6	9406.16
86	Tuvalu	Both	<20 years	Tuberculosis	Rate	2021	304.07	394.742	217.875
63	Peru	Both	<20 years	Tuberculosis	Number	2021	10457.4	13420.6	8028.93
132	Gabon	Both	<20 years	Tuberculosis	Rate	2021	295.592	447.416	176.284
361	Thailand	Both	<20 years	Tuberculosis	Number	2021	9342.98	11295.9	7709.84
234	Nauru	Both	<20 years	Tuberculosis	Rate	2021	295.193	395.744	207.888
129	Liberia	Both	<20 years	Tuberculosis	Number	2021	8696.36	15940.3	5568.4
392	Ghana	Both	<20 years	Tuberculosis	Rate	2021	292.639	563.116	199.211
297	Morocco	Both	<20 years	Tuberculosis	Number	2021	8576.28	13274.9	6115.75
70	Tajikistan	Both	<20 years	Tuberculosis	Rate	2021	285.499	415.977	188.493
319	Bolivia (Plurinational State of)	Both	<20 years	Tuberculosis	Number	2021	8465.3	11143.9	6132.31
122	Bangladesh	Both	<20 years	Tuberculosis	Rate	2021	246.728	298.07	193.971
315	Guinea-Bissau	Both	<20 years	Tuberculosis	Number	2021	7965.41	13357.2	5560.14
222	Senegal	Both	<20 years	Tuberculosis	Rate	2021	241.099	380.715	174.743
207	Namibia	Both	<20 years	Tuberculosis	Number	2021	7845.97	11014.5	5616.19
40	India	Both	<20 years	Tuberculosis	Rate	2021	236.983	294.319	197.187
299	Mexico	Both	<20 years	Tuberculosis	Number	2021	7517.15	8812.29	6518.71
42	Democratic People's Republic of Korea	Both	<20 years	Tuberculosis	Rate	2021	223.837	314.185	163.195
11	Botswana	Both	<20 years	Tuberculosis	Number	2021	7495.77	10267.2	5243.68
320	Bolivia (Plurinational State of)	Both	<20 years	Tuberculosis	Rate	2021	186.182	245.093	134.871
23	Algeria	Both	<20 years	Tuberculosis	Number	2021	6435.61	9064.91	4884.29
218	Nepal	Both	<20 years	Tuberculosis	Rate	2021	164.004	211.506	122.614
295	Eswatini	Both	<20 years	Tuberculosis	Number	2021	6293.81	8483.78	4512.77
160	Mauritania	Both	<20 years	Tuberculosis	Rate	2021	163.44	250.439	119.215
143	Egypt	Both	<20 years	Tuberculosis	Number	2021	5942.53	7395.24	4668.87
380	Mongolia	Both	<20 years	Tuberculosis	Rate	2021	151.662	216.806	110.69
345	Gambia	Both	<20 years	Tuberculosis	Number	2021	5420.11	8006.29	3869.95
342	Solomon Islands	Both	<20 years	Tuberculosis	Rate	2021	150.083	195.243	118.453
37	Timor-Leste	Both	<20 years	Tuberculosis	Number	2021	5304.48	7160.06	3824.87
358	Vanuatu	Both	<20 years	Tuberculosis	Rate	2021	134.146	180.601	94.234
177	Iraq	Both	<20 years	Tuberculosis	Number	2021	4155.63	5178.41	3338.27
148	Bhutan	Both	<20 years	Tuberculosis	Rate	2021	128.537	217.08	75.4778
225	Russian Federation	Both	<20 years	Tuberculosis	Number	2021	4061.36	4600.57	3601.74
344	Turkmenistan	Both	<20 years	Tuberculosis	Rate	2021	122.254	146.847	101.322
159	Mauritania	Both	<20 years	Tuberculosis	Number	2021	3811.7	5840.67	2780.31
2	Micronesia (Federated States of)	Both	<20 years	Tuberculosis	Rate	2021	108.999	141.478	82.9297
3	Malaysia	Both	<20 years	Tuberculosis	Number	2021	3274.65	4099.86	2681.74
220	Viet Nam	Both	<20 years	Tuberculosis	Rate	2021	99.3878	122.863	79.843
191	Dominican Republic	Both	<20 years	Tuberculosis	Number	2021	2975.24	3968.06	2301.15
150	Azerbaijan	Both	<20 years	Tuberculosis	Rate	2021	96.6559	128.412	73.9543
149	Azerbaijan	Both	<20 years	Tuberculosis	Number	2021	2944.9	3912.44	2253.23
402	Uzbekistan	Both	<20 years	Tuberculosis	Rate	2021	87.5808	102.914	74.5921
253	Iran (Islamic Republic of)	Both	<20 years	Tuberculosis	Number	2021	2569.01	2998.59	2222.96
64	Peru	Both	<20 years	Tuberculosis	Rate	2021	83.5888	107.275	64.1775
303	Equatorial Guinea	Both	<20 years	Tuberculosis	Number	2021	2551.97	4431.83	1415.76
356	Sudan	Both	<20 years	Tuberculosis	Rate	2021	80.3829	117.621	53.1276
337	Venezuela (Bolivarian Republic of)	Both	<20 years	Tuberculosis	Number	2021	2493.33	3166.41	1913.09
192	Dominican Republic	Both	<20 years	Tuberculosis	Rate	2021	76.4708	101.989	59.1452
181	Ecuador	Both	<20 years	Tuberculosis	Number	2021	2476.7	3003.01	2071.93
68	Fiji	Both	<20 years	Tuberculosis	Rate	2021	73.0335	93.0633	55.8953
131	Gabon	Both	<20 years	Tuberculosis	Number	2021	2444.69	3700.35	1457.96
14	Kyrgyzstan	Both	<20 years	Tuberculosis	Rate	2021	71.7545	83.2048	60.8475
365	Kazakhstan	Both	<20 years	Tuberculosis	Number	2021	2420.24	2869.28	2045.5
364	Palau	Both	<20 years	Tuberculosis	Rate	2021	69.9254	89.3485	54.5693
343	Turkmenistan	Both	<20 years	Tuberculosis	Number	2021	2396.85	2879.02	1986.47
362	Thailand	Both	<20 years	Tuberculosis	Rate	2021	68.4559	82.765	56.4899
179	Djibouti	Both	<20 years	Tuberculosis	Number	2021	2382.74	3555.57	1469.51
298	Morocco	Both	<20 years	Tuberculosis	Rate	2021	66.4024	102.782	47.3516
109	Colombia	Both	<20 years	Tuberculosis	Number	2021	2262.94	2884.81	1771.64
50	Samoa	Both	<20 years	Tuberculosis	Rate	2021	64.6019	86.7175	48.1337
197	Turkey	Both	<20 years	Tuberculosis	Number	2021	2084.84	2643.19	1612.63
322	Sao Tome and Principe	Both	<20 years	Tuberculosis	Rate	2021	64.4187	96.9494	44.8386
13	Kyrgyzstan	Both	<20 years	Tuberculosis	Number	2021	2025.51	2348.73	1717.62
334	Yemen	Both	<20 years	Tuberculosis	Rate	2021	64.0969	92.6042	42.0489
379	Mongolia	Both	<20 years	Tuberculosis	Number	2021	1990.86	2846.01	1453.03
294	Cabo Verde	Both	<20 years	Tuberculosis	Rate	2021	63.8929	101.348	46.4274
309	Argentina	Both	<20 years	Tuberculosis	Number	2021	1886.6	2170.52	1635.42
370	Niue	Both	<20 years	Tuberculosis	Rate	2021	58.0626	70.1572	45.7699
211	Sri Lanka	Both	<20 years	Tuberculosis	Number	2021	1715.81	2195.74	1316.54
240	Maldives	Both	<20 years	Tuberculosis	Rate	2021	50.1395	62.1084	40.6685
173	Guatemala	Both	<20 years	Tuberculosis	Number	2021	1703.11	2041.37	1430.5
332	Guyana	Both	<20 years	Tuberculosis	Rate	2021	49.3139	61.7682	38.2658
183	Saudi Arabia	Both	<20 years	Tuberculosis	Number	2021	1653.39	2182.77	1260.92
302	Guam	Both	<20 years	Tuberculosis	Rate	2021	48.2317	59.1317	39.5271
161	Comoros	Both	<20 years	Tuberculosis	Number	2021	1620.77	2237.07	1089.74
290	Paraguay	Both	<20 years	Tuberculosis	Rate	2021	44.9919	60.0319	33.5329
145	Honduras	Both	<20 years	Tuberculosis	Number	2021	1581.05	2304.56	1011.77
210	Tonga	Both	<20 years	Tuberculosis	Rate	2021	43.3847	56.9641	32.8703
289	Paraguay	Both	<20 years	Tuberculosis	Number	2021	1201.58	1603.25	895.553
286	Northern Mariana Islands	Both	<20 years	Tuberculosis	Rate	2021	42.6835	53.9147	34.1639
87	Ukraine	Both	<20 years	Tuberculosis	Number	2021	1137.2	1358.32	929.767
24	Algeria	Both	<20 years	Tuberculosis	Rate	2021	39.125	55.1097	29.6939
283	Romania	Both	<20 years	Tuberculosis	Number	2021	1120.63	1321.57	936.025
394	Tokelau	Both	<20 years	Tuberculosis	Rate	2021	39.0438	48.734	30.4744
175	Nicaragua	Both	<20 years	Tuberculosis	Number	2021	898.402	1099.26	724.163
182	Ecuador	Both	<20 years	Tuberculosis	Rate	2021	37.4335	45.3883	31.3158
77	United States of America	Both	<20 years	Tuberculosis	Number	2021	878.231	1111.51	703.981
120	Panama	Both	<20 years	Tuberculosis	Rate	2021	36.5922	44.665	30.126
81	Libya	Both	<20 years	Tuberculosis	Number	2021	679.96	975.864	449.443
146	Honduras	Both	<20 years	Tuberculosis	Rate	2021	36.3419	52.9725	23.2564
93	Taiwan (Province of China)	Both	<20 years	Tuberculosis	Number	2021	646.01	856.657	476.325
366	Kazakhstan	Both	<20 years	Tuberculosis	Rate	2021	35.9936	42.6718	30.4205
385	Chile	Both	<20 years	Tuberculosis	Number	2021	610.578	684.191	549.922
176	Nicaragua	Both	<20 years	Tuberculosis	Rate	2021	34.5638	42.2913	27.8603
119	Panama	Both	<20 years	Tuberculosis	Number	2021	551.529	673.206	454.069
390	Dominica	Both	<20 years	Tuberculosis	Rate	2021	34.4211	44.7948	25.7831
155	Syrian Arab Republic	Both	<20 years	Tuberculosis	Number	2021	545.685	721.382	402.462
82	Libya	Both	<20 years	Tuberculosis	Rate	2021	32.5725	46.7474	21.5299
185	Kiribati	Both	<20 years	Tuberculosis	Number	2021	544.596	735.231	410.492
4	Malaysia	Both	<20 years	Tuberculosis	Rate	2021	31.9316	39.9783	26.1501
35	El Salvador	Both	<20 years	Tuberculosis	Number	2021	541.605	697.292	415.555
318	Belize	Both	<20 years	Tuberculosis	Rate	2021	29.7968	34.4818	25.3104
341	Solomon Islands	Both	<20 years	Tuberculosis	Number	2021	496.389	645.752	391.773
338	Venezuela (Bolivarian Republic of)	Both	<20 years	Tuberculosis	Rate	2021	28.4893	36.1801	21.8594
271	Republic of Korea	Both	<20 years	Tuberculosis	Number	2021	407.028	489.409	342.455
284	Romania	Both	<20 years	Tuberculosis	Rate	2021	27.7323	32.705	23.1639
305	Tunisia	Both	<20 years	Tuberculosis	Number	2021	390.592	578.982	276.983
174	Guatemala	Both	<20 years	Tuberculosis	Rate	2021	25.7463	30.8599	21.6253
147	Bhutan	Both	<20 years	Tuberculosis	Number	2021	327.739	553.5	192.45
212	Sri Lanka	Both	<20 years	Tuberculosis	Rate	2021	24.8671	31.8226	19.0805
67	Fiji	Both	<20 years	Tuberculosis	Number	2021	256.077	326.307	195.985
48	Brazil	Both	<20 years	Tuberculosis	Rate	2021	24.0876	27.989	20.7977
115	Jordan	Both	<20 years	Tuberculosis	Number	2021	240.214	299.468	197.195
178	Iraq	Both	<20 years	Tuberculosis	Rate	2021	23.5621	29.3612	18.9277
223	France	Both	<20 years	Tuberculosis	Number	2021	239.769	295.013	197.741
36	El Salvador	Both	<20 years	Tuberculosis	Rate	2021	22.7367	29.2724	17.4451
259	United Kingdom	Both	<20 years	Tuberculosis	Number	2021	232.092	308.183	173.968
190	Georgia	Both	<20 years	Tuberculosis	Rate	2021	21.8434	25.8346	18.014
25	Japan	Both	<20 years	Tuberculosis	Number	2021	212.524	266.001	171.194
8	American Samoa	Both	<20 years	Tuberculosis	Rate	2021	20.1467	25.4997	15.494
133	Palestine	Both	<20 years	Tuberculosis	Number	2021	206.654	296.88	153.778
66	Seychelles	Both	<20 years	Tuberculosis	Rate	2021	19.7775	24.6757	15.8383
189	Georgia	Both	<20 years	Tuberculosis	Number	2021	202.989	240.08	167.403
396	Suriname	Both	<20 years	Tuberculosis	Rate	2021	19.6525	24.5541	15.4151
357	Vanuatu	Both	<20 years	Tuberculosis	Number	2021	197.784	266.275	138.937
292	China	Both	<20 years	Tuberculosis	Rate	2021	18.3296	22.5945	15.2393
195	Germany	Both	<20 years	Tuberculosis	Number	2021	194.725	261.99	143.995
300	Mexico	Both	<20 years	Tuberculosis	Rate	2021	17.4206	20.4221	15.1068
387	Italy	Both	<20 years	Tuberculosis	Number	2021	143.698	188.595	110.129
54	Brunei Darussalam	Both	<20 years	Tuberculosis	Rate	2021	17.1198	20.9	13.782
83	Belarus	Both	<20 years	Tuberculosis	Number	2021	141.281	172.012	116.528
282	Republic of Moldova	Both	<20 years	Tuberculosis	Rate	2021	16.5706	20.1807	13.3045
331	Guyana	Both	<20 years	Tuberculosis	Number	2021	138.43	173.391	107.417
184	Saudi Arabia	Both	<20 years	Tuberculosis	Rate	2021	16.3163	21.5404	12.4432
103	Marshall Islands	Both	<20 years	Tuberculosis	Number	2021	136.999	183.75	89.5889
94	Taiwan (Province of China)	Both	<20 years	Tuberculosis	Rate	2021	15.9688	21.1758	11.7743
293	Cabo Verde	Both	<20 years	Tuberculosis	Number	2021	123.151	195.344	89.4868
110	Colombia	Both	<20 years	Tuberculosis	Rate	2021	15.5428	19.8141	12.1683
281	Republic of Moldova	Both	<20 years	Tuberculosis	Number	2021	115.371	140.506	92.6314
170	Saint Lucia	Both	<20 years	Tuberculosis	Rate	2021	15.3444	19.1207	12.1443
165	Armenia	Both	<20 years	Tuberculosis	Number	2021	114.964	140.175	95.0824
166	Armenia	Both	<20 years	Tuberculosis	Rate	2021	15.065	18.3687	12.4597
157	Poland	Both	<20 years	Tuberculosis	Number	2021	112.921	156.151	78.5968
310	Argentina	Both	<20 years	Tuberculosis	Rate	2021	13.7593	15.8299	11.9273
327	Kuwait	Both	<20 years	Tuberculosis	Number	2021	106.136	128.604	89.4997
88	Ukraine	Both	<20 years	Tuberculosis	Rate	2021	13.4656	16.0839	11.0094
171	Lebanon	Both	<20 years	Tuberculosis	Number	2021	99.8152	126.596	77.6329
144	Egypt	Both	<20 years	Tuberculosis	Rate	2021	12.7658	15.8866	10.0297
243	Canada	Both	<20 years	Tuberculosis	Number	2021	89.0736	118.183	67.6521
262	Saint Vincent and the Grenadines	Both	<20 years	Tuberculosis	Rate	2021	12.616	15.4867	10.4054
111	Oman	Both	<20 years	Tuberculosis	Number	2021	85.9377	114.098	65.9165
386	Chile	Both	<20 years	Tuberculosis	Rate	2021	12.4767	13.9809	11.2373
359	Spain	Both	<20 years	Tuberculosis	Number	2021	76.7282	100.628	59.7142
34	Qatar	Both	<20 years	Tuberculosis	Rate	2021	12.0245	15.5204	9.11864
71	Uruguay	Both	<20 years	Tuberculosis	Number	2021	76.17	88.6722	64.8962
374	Saint Kitts and Nevis	Both	<20 years	Tuberculosis	Rate	2021	12.021	14.8437	9.5528
135	United Arab Emirates	Both	<20 years	Tuberculosis	Number	2021	76.0401	116.108	44.0125
226	Russian Federation	Both	<20 years	Tuberculosis	Rate	2021	12.0195	13.6153	10.6593
105	Costa Rica	Both	<20 years	Tuberculosis	Number	2021	73.3103	85.4528	62.9801
270	Bahamas	Both	<20 years	Tuberculosis	Rate	2021	11.66	14.7797	9.17199
33	Qatar	Both	<20 years	Tuberculosis	Number	2021	71.7974	92.6713	54.4468
306	Tunisia	Both	<20 years	Tuberculosis	Rate	2021	10.8935	16.1476	7.72497
205	Australia	Both	<20 years	Tuberculosis	Number	2021	68.6888	92.9671	49.4209
314	Greenland	Both	<20 years	Tuberculosis	Rate	2021	10.3413	13.5462	7.75005
321	Sao Tome and Principe	Both	<20 years	Tuberculosis	Number	2021	65.5803	98.6975	45.6471
156	Syrian Arab Republic	Both	<20 years	Tuberculosis	Rate	2021	10.0308	13.2604	7.39807
239	Maldives	Both	<20 years	Tuberculosis	Number	2021	65.3349	80.9311	52.9936
254	Iran (Islamic Republic of)	Both	<20 years	Tuberculosis	Rate	2021	9.9364	11.5979	8.59794
49	Samoa	Both	<20 years	Tuberculosis	Number	2021	65.2104	87.5344	48.5871
328	Kuwait	Both	<20 years	Tuberculosis	Rate	2021	9.68869	11.7397	8.17003
95	Bulgaria	Both	<20 years	Tuberculosis	Number	2021	60.1859	78.6368	44.4885
92	Lithuania	Both	<20 years	Tuberculosis	Rate	2021	9.5359	11.706	7.76328
307	Cuba	Both	<20 years	Tuberculosis	Number	2021	56.5362	73.2087	44.0125
352	Mauritius	Both	<20 years	Tuberculosis	Rate	2021	9.14696	12.4819	6.66848
43	Albania	Both	<20 years	Tuberculosis	Number	2021	56.2819	77.1788	42.5144
44	Albania	Both	<20 years	Tuberculosis	Rate	2021	9.12007	12.5063	6.88915
215	Bosnia and Herzegovina	Both	<20 years	Tuberculosis	Number	2021	54.9681	68.4598	43.9293
126	Bahrain	Both	<20 years	Tuberculosis	Rate	2021	8.77789	11.4694	6.87304
91	Lithuania	Both	<20 years	Tuberculosis	Number	2021	51.0926	62.7201	41.5951
134	Palestine	Both	<20 years	Tuberculosis	Rate	2021	8.58253	12.3297	6.38653
317	Belize	Both	<20 years	Tuberculosis	Number	2021	50.3714	58.2913	42.7871
376	Trinidad and Tobago	Both	<20 years	Tuberculosis	Rate	2021	8.5713	10.968	6.49118
1	Micronesia (Federated States of)	Both	<20 years	Tuberculosis	Number	2021	45.174	58.6344	34.3696
198	Turkey	Both	<20 years	Tuberculosis	Rate	2021	8.43646	10.6959	6.52565
237	Serbia	Both	<20 years	Tuberculosis	Number	2021	43.8766	55.8711	33.3676
72	Uruguay	Both	<20 years	Tuberculosis	Rate	2021	8.43215	9.81616	7.18412
107	Hungary	Both	<20 years	Tuberculosis	Number	2021	40.5234	50.1118	33.0268
216	Bosnia and Herzegovina	Both	<20 years	Tuberculosis	Rate	2021	8.26491	10.2935	6.60513
27	Portugal	Both	<20 years	Tuberculosis	Number	2021	38.5083	47.579	30.8172
236	Latvia	Both	<20 years	Tuberculosis	Rate	2021	7.45617	9.34286	6.06486
395	Suriname	Both	<20 years	Tuberculosis	Number	2021	37.3108	46.6168	29.2661
84	Belarus	Both	<20 years	Tuberculosis	Rate	2021	6.97592	8.49332	5.75369
97	Singapore	Both	<20 years	Tuberculosis	Number	2021	37.2583	44.7767	31.6312
142	Cook Islands	Both	<20 years	Tuberculosis	Rate	2021	6.96131	9.82648	4.96223
125	Bahrain	Both	<20 years	Tuberculosis	Number	2021	35.4202	46.281	27.7338
252	Antigua and Barbuda	Both	<20 years	Tuberculosis	Rate	2021	6.5866	9.37985	4.45503
245	Netherlands	Both	<20 years	Tuberculosis	Number	2021	32.3856	42.9036	24.3762
172	Lebanon	Both	<20 years	Tuberculosis	Rate	2021	5.99046	7.59769	4.65918
29	Jamaica	Both	<20 years	Tuberculosis	Number	2021	32.1078	42.2815	24.1366
112	Oman	Both	<20 years	Tuberculosis	Rate	2021	5.76055	7.64816	4.4185
375	Trinidad and Tobago	Both	<20 years	Tuberculosis	Number	2021	31.1981	39.9219	23.6268
406	Grenada	Both	<20 years	Tuberculosis	Rate	2021	5.62458	8.06646	3.87893
277	Belgium	Both	<20 years	Tuberculosis	Number	2021	30.8105	42.4464	21.839
106	Costa Rica	Both	<20 years	Tuberculosis	Rate	2021	5.35512	6.2421	4.60053
117	New Zealand	Both	<20 years	Tuberculosis	Number	2021	29.1821	43.7972	18.8419
116	Jordan	Both	<20 years	Tuberculosis	Rate	2021	4.87736	6.08046	4.00388
235	Latvia	Both	<20 years	Tuberculosis	Number	2021	28.8616	36.1647	23.4761
384	Estonia	Both	<20 years	Tuberculosis	Rate	2021	4.87583	5.89205	4.04388
323	Israel	Both	<20 years	Tuberculosis	Number	2021	27.7193	36.9528	20.3539
272	Republic of Korea	Both	<20 years	Tuberculosis	Rate	2021	4.85525	5.83793	4.08499
351	Mauritius	Both	<20 years	Tuberculosis	Number	2021	27.1577	37.0593	19.799
96	Bulgaria	Both	<20 years	Tuberculosis	Rate	2021	4.65012	6.07568	3.43729
241	Sweden	Both	<20 years	Tuberculosis	Number	2021	26.3499	37.8375	17.7743
250	North Macedonia	Both	<20 years	Tuberculosis	Rate	2021	4.56295	5.60435	3.63328
279	Croatia	Both	<20 years	Tuberculosis	Number	2021	25.6931	30.9376	21.2764
136	United Arab Emirates	Both	<20 years	Tuberculosis	Rate	2021	4.48592	6.84971	2.59648
59	Slovakia	Both	<20 years	Tuberculosis	Number	2021	24.6369	29.9368	20.0583
232	Barbados	Both	<20 years	Tuberculosis	Rate	2021	4.32478	5.74344	3.07331
193	Czechia	Both	<20 years	Tuberculosis	Number	2021	23.741	32.1775	17.1262
30	Jamaica	Both	<20 years	Tuberculosis	Rate	2021	3.93784	5.18558	2.96021
301	Guam	Both	<20 years	Tuberculosis	Number	2021	23.3852	28.6701	19.1648
268	Bermuda	Both	<20 years	Tuberculosis	Rate	2021	3.75426	5.89039	2.08042
51	Austria	Both	<20 years	Tuberculosis	Number	2021	22.3183	30.1493	16.5638
98	Singapore	Both	<20 years	Tuberculosis	Rate	2021	3.57086	4.29143	3.03156
53	Brunei Darussalam	Both	<20 years	Tuberculosis	Number	2021	22.1081	26.9897	17.7978
140	United States Virgin Islands	Both	<20 years	Tuberculosis	Rate	2021	3.52926	4.8519	2.42634
209	Tonga	Both	<20 years	Tuberculosis	Number	2021	21.5112	28.2442	16.2979
280	Croatia	Both	<20 years	Tuberculosis	Rate	2021	3.1888	3.8397	2.64064
287	Greece	Both	<20 years	Tuberculosis	Number	2021	21.151	26.3197	16.9441
308	Cuba	Both	<20 years	Tuberculosis	Rate	2021	2.3545	3.04885	1.83294
249	North Macedonia	Both	<20 years	Tuberculosis	Number	2021	20.3762	25.0266	16.2247
238	Serbia	Both	<20 years	Tuberculosis	Rate	2021	2.3415	2.98159	1.78068
397	Switzerland	Both	<20 years	Tuberculosis	Number	2021	17.9769	25.0242	12.8746
20	Puerto Rico	Both	<20 years	Tuberculosis	Rate	2021	2.34067	3.00515	1.81362
19	Puerto Rico	Both	<20 years	Tuberculosis	Number	2021	15.2959	19.6382	11.8517
256	Montenegro	Both	<20 years	Tuberculosis	Rate	2021	2.3043	2.87937	1.8214
233	Nauru	Both	<20 years	Tuberculosis	Number	2021	15.1412	20.2987	10.6631
118	New Zealand	Both	<20 years	Tuberculosis	Rate	2021	2.23879	3.36003	1.44551
85	Tuvalu	Both	<20 years	Tuberculosis	Number	2021	14.9383	19.3928	10.7037
60	Slovakia	Both	<20 years	Tuberculosis	Rate	2021	2.19756	2.6703	1.78916
21	Finland	Both	<20 years	Tuberculosis	Number	2021	14.3003	18.4369	11.4291
108	Hungary	Both	<20 years	Tuberculosis	Rate	2021	2.16081	2.67209	1.76107
383	Estonia	Both	<20 years	Tuberculosis	Number	2021	13.6671	16.5155	11.3351
28	Portugal	Both	<20 years	Tuberculosis	Rate	2021	2.00905	2.48228	1.60779
269	Bahamas	Both	<20 years	Tuberculosis	Number	2021	13.4401	17.036	10.5722
224	France	Both	<20 years	Tuberculosis	Rate	2021	1.52218	1.8729	1.25536
113	Ireland	Both	<20 years	Tuberculosis	Number	2021	13.3219	17.9722	9.86496
260	United Kingdom	Both	<20 years	Tuberculosis	Rate	2021	1.48257	1.96863	1.11128
57	Denmark	Both	<20 years	Tuberculosis	Number	2021	11.5838	16.1114	8.0133
158	Poland	Both	<20 years	Tuberculosis	Rate	2021	1.46678	2.0283	1.02092
61	Norway	Both	<20 years	Tuberculosis	Number	2021	8.44509	11.4839	6.21116
388	Italy	Both	<20 years	Tuberculosis	Rate	2021	1.37121	1.79964	1.05089
389	Dominica	Both	<20 years	Tuberculosis	Number	2021	6.68658	8.70175	5.00859
164	Monaco	Both	<20 years	Tuberculosis	Rate	2021	1.31221	1.59489	1.07037
169	Saint Lucia	Both	<20 years	Tuberculosis	Number	2021	6.43823	8.02273	5.09553
52	Austria	Both	<20 years	Tuberculosis	Rate	2021	1.27177	1.71801	0.943864
285	Northern Mariana Islands	Both	<20 years	Tuberculosis	Number	2021	6.40116	8.08549	5.12349
22	Finland	Both	<20 years	Tuberculosis	Rate	2021	1.24511	1.60528	0.995119
65	Seychelles	Both	<20 years	Tuberculosis	Number	2021	6.03765	7.53295	4.83509
196	Germany	Both	<20 years	Tuberculosis	Rate	2021	1.22108	1.64288	0.902963
17	Slovenia	Both	<20 years	Tuberculosis	Number	2021	4.60151	6.16824	3.3381
278	Belgium	Both	<20 years	Tuberculosis	Rate	2021	1.21099	1.66833	0.858366
261	Saint Vincent and the Grenadines	Both	<20 years	Tuberculosis	Number	2021	4.25213	5.21967	3.50707
408	Malta	Both	<20 years	Tuberculosis	Rate	2021	1.18597	1.72846	0.801397
7	American Samoa	Both	<20 years	Tuberculosis	Number	2021	3.8538	4.87777	2.96381
18	Slovenia	Both	<20 years	Tuberculosis	Rate	2021	1.13667	1.52369	0.824583
255	Montenegro	Both	<20 years	Tuberculosis	Number	2021	3.46543	4.33027	2.7392
288	Greece	Both	<20 years	Tuberculosis	Rate	2021	1.11011	1.38139	0.889313
363	Palau	Both	<20 years	Tuberculosis	Number	2021	3.09642	3.95652	2.41643
206	Australia	Both	<20 years	Tuberculosis	Rate	2021	1.10108	1.49026	0.792216
231	Barbados	Both	<20 years	Tuberculosis	Number	2021	2.87081	3.81252	2.04008
242	Sweden	Both	<20 years	Tuberculosis	Rate	2021	1.09095	1.56657	0.735899
265	Cyprus	Both	<20 years	Tuberculosis	Number	2021	2.0254	2.62998	1.53807
244	Canada	Both	<20 years	Tuberculosis	Rate	2021	1.08245	1.4362	0.822131
405	Grenada	Both	<20 years	Tuberculosis	Number	2021	1.69326	2.42838	1.16774
78	United States of America	Both	<20 years	Tuberculosis	Rate	2021	1.08007	1.36696	0.865773
373	Saint Kitts and Nevis	Both	<20 years	Tuberculosis	Number	2021	1.6904	2.08733	1.34332
194	Czechia	Both	<20 years	Tuberculosis	Rate	2021	1.06916	1.4491	0.77127
313	Greenland	Both	<20 years	Tuberculosis	Number	2021	1.58952	2.08214	1.19123
398	Switzerland	Both	<20 years	Tuberculosis	Rate	2021	1.01991	1.41974	0.730436
251	Antigua and Barbuda	Both	<20 years	Tuberculosis	Number	2021	1.53889	2.1915	1.04087
114	Ireland	Both	<20 years	Tuberculosis	Rate	2021	1.00802	1.35988	0.746443
199	Luxembourg	Both	<20 years	Tuberculosis	Number	2021	1.25229	1.75398	0.859144
274	Iceland	Both	<20 years	Tuberculosis	Rate	2021	1.00337	1.30154	0.781738
407	Malta	Both	<20 years	Tuberculosis	Number	2021	0.995699	1.45115	0.672823
26	Japan	Both	<20 years	Tuberculosis	Rate	2021	1.0009	1.25276	0.806256
273	Iceland	Both	<20 years	Tuberculosis	Number	2021	0.894053	1.15973	0.696566
200	Luxembourg	Both	<20 years	Tuberculosis	Rate	2021	0.928179	1.30002	0.636785
139	United States Virgin Islands	Both	<20 years	Tuberculosis	Number	2021	0.643014	0.883992	0.442067
58	Denmark	Both	<20 years	Tuberculosis	Rate	2021	0.895054	1.24489	0.619167
267	Bermuda	Both	<20 years	Tuberculosis	Number	2021	0.431634	0.677228	0.23919
246	Netherlands	Both	<20 years	Tuberculosis	Rate	2021	0.877404	1.16237	0.66041
141	Cook Islands	Both	<20 years	Tuberculosis	Number	2021	0.360793	0.509289	0.257184
360	Spain	Both	<20 years	Tuberculosis	Rate	2021	0.871182	1.14255	0.678003
369	Niue	Both	<20 years	Tuberculosis	Number	2021	0.306599	0.370464	0.241688
324	Israel	Both	<20 years	Tuberculosis	Rate	2021	0.821698	1.09541	0.603361
393	Tokelau	Both	<20 years	Tuberculosis	Number	2021	0.199737	0.24931	0.155899
266	Cyprus	Both	<20 years	Tuberculosis	Rate	2021	0.710449	0.922516	0.539508
163	Monaco	Both	<20 years	Tuberculosis	Number	2021	0.0888349	0.107973	0.072463
62	Norway	Both	<20 years	Tuberculosis	Rate	2021	0.680258	0.925034	0.500313
403	San Marino	Both	<20 years	Tuberculosis	Number	2021	0.0373776	0.0476493	0.0291471
404	San Marino	Both	<20 years	Tuberculosis	Rate	2021	0.599091	0.763727	0.467172
229	Andorra	Both	<20 years	Tuberculosis	Number	2021	0.0245784	0.0316051	0.0187423
230	Andorra	Both	<20 years	Tuberculosis	Rate	2021	0.170944	0.219815	0.130354
	Data sources：URL(https://vizhub.healthdata.org/gbd-results/).
